# Supplementary material for: Single-cell characterization of macrophages in glioblastoma reveals MARCO as a mesenchymal pro-tumor marker
Source: Genome Med. 2021 May 19;13:88. doi: 10.1186/s13073-021-00906-x (PMC8136167; doi:10.1186/s13073-021-00906-x)
Supplement: Supplementary file 1 — Additional file 1: Supplementary table S1. [file 13073_2021_906_MOESM1_ESM.xlsx]

## Sheet: Summary
Table S1: Description of scRNA-seq dataset.
A summary of the different cohorts from which single cell data was acquired. Detailed information regarding each cohort can be found in each tab, sourced from the original publication for previously-published data.
Dataset	Diagnosis	Number of patients	Number of cells	GBM cell number	LGG cell number	GBM macrophage number	LGG macrophage number
New Data	GBM	9	29415	29415	0	3779	0
Yuan et al. 2018	GBM (1 LGG)	8	23793	20696	3097	2115	346
Darmanis et al. 2017	GBM	4	3589	3589	0	1836	0
Muller et al. 2017	GBM (1 LGG)	6	8587	3302	5285	2854	773
Venteicher et al. 2017	Astrocytoma (2 GBM)	10	6341	1023	5318	223	845
Tirosh et al. 2016	Oligodendroglioma	6	4347	0	4347	0	235
Neftel et al. 2019	GBM	23	21943	21943	0	6325	0
	Total	66	98015	19331
	GBM	50	79968	17132
	LGG	16	18047	2199

## Sheet: New Data
Sample	Location	Diagnosis	IDH1 Status	EGFR Status	Notes
PJ052		GBM grade IV	R132H	Negative for vIII
PJ053		GBM grade IV	wt	Negative for vIII
PW016-703_All	Left Frontal	GBM grade IV	wt	Inconclusive (low level of EGFRvIII seen, indistinguishable from technical artifact)	CDKN2A loss, CDKN2B loss, EGFR amplification, MTAP loss, PTEN N276fs*21, TERT promoter -146C>T, TP53 P151T,
PW017-703_All	Right Temporo-parietal	GBM grade IV	wt	Negative for vIII
PW032-706All	Right Temporal	GBM grade IV recurrent	wt	Negative for vIII	RB1 K574fs*36; TERT promoter -124C>T; TET2 N1890fs*11; TP53 M237I
PW032-710All	Left Frontal	GBM grade IV	wt	Positive for vIII	CDKN2A loss; CDKN2B loss; EGFR amplification; EGFR(NM_005228) deletion intron1-intron 7; MTAP loss; TERT promoter 124C>T
PW035-710All	Right temporal	GBM grade IV	wt
PDC001	Right frontotemporal	GBM grade IV	wt
PW039-705	Right parietal	GBM grade IV	wt

## Sheet: Yuan et al. 2018
Sample	location	Diagnosis	IDH1 Status	EGFR Status	Cells Profiled	Subtype	Notes
PJ016	right frontal	Glioblastoma, WHO grade IV	R132H	not amplified	3085	Proneural
PJ017	left temporal	Glioblastoma, WHO grade IV	wt	amplified	1261	Mesenchymal	EGFR amplification, EGFR rearrangement c.2061+258_c.3162+299 dup, NOTCH3 R2150C, TERT promoter 124C>T, TNFAIP3 S466N, VTCN1 S276N
PJ018	left temporal	Glioblastoma, WHO grade IV	wt	not amplified	2197	Proneural
PJ025	right frontal	Glioblastoma, WHO grade IV	wt	amplified	5924	Classical	EGFR amplification, EGFRvIVa, ERRFI1 loss, CDKN2A/B loss, TERT promoter 124C>T
PJ030	left temporal	Anaplastic Astrocytoma, WHO grade III	wt	not amplified	3097	Classical	Gene: BRIP1: Variant: NM_032043, c.205G >A, p.G69R Gene: EED: Variant: NM_003797, c.11G >T, p.R4M Gene: ARID1A: Variant: NM_006015, c.5812_5814del, p.1938_1938del Gene: MCM7: Variant: NM_005916, c.11A >G, p.K4R Gene: PTPRT: Variant: NM_133170, c.3416G >A, p.R1139Q Gene: PPP2RIA: Variant: NM_014225, c.553G >A, p.A185T Gene: SMAD3: Variant: NM_005902.3, c. 207-3C >A
PJ032	left temporal	Glioblastoma, recurrent	wt	amplified in recurrent tumor	1377	Mesenchymal
PJ035	left temporal	Glioblastoma, recurrent	wt	amplified in initial resection	3768	Classical	EGFR amplification, EGFRvIII, FLT4 G71R, PTEN splice 634+2_634+7delTAAGTG, CDKN2A/B loss, TERT promoter 124C>T
PJ048	right parietal	Glioblastoma, WHO Grade IV	wt	not amplified	3084	Proneural

## Sheet: Darmanis et al. 2017
Sample									GBM subtype classification				Fraction of expressing cels
	Final Path	IDH	EGFR	PDGFR	MET	MGMT	1p19q	other mutations	Classical	Mesenchymal	Neural	Proneural	CD274	PDCD1LG2	CD80	CD86	HLA A	HLA B	HLA C	B2M
BT_S1	GBM (IV)	WT	NT	NT	NT	M	NT	NT	173	0	6	89	0.23	0.18	0	0.01	0.92	0.92	0.91	0.97
BT_S2	GBM (IV)	NT	NT	NT	NT	M	NT	NT	421	104	4	2	0	0.01	0	0	0.16	0.11	0.24	0.91
BT_S4	GBM (IV)	WT	NT	NT	NT	NM	NT	NT	113	43	6	1	0.04	0.02	0	0.01	0.82	0.82	0.74	0.91
BT_S6	GBM (IV)	WT	NT	NT	NT	NM	WT	p53 negative	76	3	0	50	0.05	0.01	0	0.01	0.88	0.88	0.9	0.98
WT	Wildtype
M	Methylated
NM	Non methylated
NT	Not tested

## Sheet: Muller et al. 2017
Case ID	Histology	Clonal chromosomal alterations	Assay performed	Platform	CD11b enrichment	Number of biopsies
SF10282	GBM	chr7+, IDH wild-type	scRNA-seq	Fluidigm C1	No	1
SF10345	GBM	chr7+, chr10-, IDH wild-type	scRNA-seq	Fluidigm C1	Yes	1
SF10360	GBM	chr7+, chr10-, IDH wild-type	scRNA-seq	Fluidigm C1	Yes	1
SF11136	Astrocytoma	IDH1 R132C, ATRX	scRNA-seq	10x Genomics	No	1
SF11247	GBM	P53, EGFR, PTEN, IDH wild-type	scRNA-seq	10x Genomics	No	1
SF11232	GBM	P53, IDH wild-type	scRNA-seq	10x Genomics	Yes	1

## Sheet: Venteicher et al. 2017
Designation	Location	Grade	Clinical IDH1 result	Clinical genetics result	Clinical FISH result	Previous treatment	IDH1 mutation	Integrated WHO 2016 diagnosis
MGH42	left parietal	WHO III	R132H mutation	IDH1 R132H, p53 R273C, APC S966G	19q loss, 1p retained	none	R132H	IDH1 mutant anaplastic astrocytoma
MGH43	right temporal	WHO III	R132H mutation	IDH1 R132H, p53 V157F	1p/19q retained	resection, radiation, temazolamide	R132H	IDH1 mutant anaplastic astrocytoma, recurrent
MGH44	right frontal	WHO III	R132H mutation	not performed	1p/19q retained	none	R132H	IDH1 mutant anaplastic astrocytoma
MGH45	left frontal	WHO IV	R132H mutation	not performed	1p/19q retained	resection, radiation, temazolamide	R132H	IDH1 mutant glioblastoma, recurrent
MGH56	left parietal	WHO III	R132H mutation	not performed	1p/19q retained	none	R132H	IDH1 mutant anaplastic astrocytoma
MGH57	right temporal	WHO IV	negative	not performed	not performed	none	R132C	IDH1 mutant glioblastoma
MGH61	right frontal	WHO III	R132H mutation	not performed	19q loss, 1p retained	none	R132H	IDH1 mutant anaplastic astrocytoma
MGH64	left frontoparietal	WHO III	R132H mutation	IDH1 R132H, p53 R213X and R306X, PIK3CA R88Q	1p/19q retained	none	R132H	IDH1 mutant anaplastic astrocytoma
MGH103	left parietal	WHO III	R132H mutation	IDH1 R132H, p53 C299R	not performed	none	R132H	IDH1 mutant anaplastic astrocytoma
MGH107	right frontal	WHO II	R132H mutation	IDH1 R132H, p53 T582M, ATRX F2113 frameshift, BRCA1 T582M	not performed	none	R132H	IDH1 mutant diffuse astrocytoma

## Sheet: Tirosh et al. 2016
Designation	Location	Grade	IDH mutation	Clinical FISH	Integrated clinical diagnosis
MGH36	Right frontotemporoinsular	WHO II / III	R132H	1p19q loss	oligodendroglioma. 1p/19q codeleted
MGH53	Left frontal	WHO II	R132H	1p19q loss	oligodendroglioma. 1p/19q codeleted
MGH54	Right parietal	WHO II	R132H	19q loss, 1p loss*	oligodendroglioma. 1p/19q codeleted
MGH60	Left frontotemporoinsular	WHO II	R132H	1p19q loss	diffuse glioma (astrocytoma phenotype), 1p19q-codeleted
MGH93	Right temporal	WHO II	R132H	1p19q loss	oligodendroglioma. 1p/19q codeleted
MGH97	Left temporal	WHO II	R172K	1p19q loss	oligodendroglioma. 1p/19q codeleted

## Sheet: Neftel et al. 2019
Name	Location	Diagnosis	Primary or Recurrence	# SS2 cells passing QC	# 10X cells passing QC	IDH	EGFR	MET	MGMT	Other mutations
MGH66	Left frontal	GBM (IV)	Primary	436	0 *	WT	Positive	WT	Methylated	ATRX retained, p53 positive
MGH100	Left frontal	GBM (IV)	Primary	209	0 *	WT	WT	WT	Methylated	ATRX retained, p53 positive
MGH101	Left frontal	GBM (IV)	Primary	200	0 *	WT	WT	WT	NM	ATRX retained, p53 indeterminate
MGH102	Left temporal	GBM (IV)	Primary	312	1822	WT	WT	WT	NM	ATRX retained, mutations in PTEN and TP53
MGH104	Right parietal	GBM (IV)	Primary	355	0 *	WT	Positive	WT	NM	ATRX retained, p53 positive
MGH105 A	Right temporal (posterior)	GBM (IV)	Primary	160	1386	WT	Positive	WT	NM	ATRX retained, p53 positive
MGH105 B	Right temporal (medial)			122	2624
MGH105 C	Right temporal (anterior)			167	1212
MGH105 D	Right temporal (medial-edge)			185	291
MGH106	Right temporoparietal	GBM (IV)	Primary	200	0 *	WT	Positive	WT	NM	ATRX retained, p53 positive
MGH110	Right frontal	GBM (IV)	Primary	359	0 *	WT	WT	WT	NM	ATRX retained, mutations in SMARCB1, PIK3R1, FBXW7, DAXX and TP53
MGH113	Right temporal	GBM (IV)	Primary	260	0 *	WT	Positive	WT	NM	ATRX retained, p53 positive, mutations in PTEN and TERT
MGH114					473
MGH115	Right frontal	GBM (IV)	Primary	165	1283	WT	Positive	WT	NM	ATRX retained, p53 positive, mutations in TERT
MGH118					539
MGH121	Left frontal	GBM (IV)	Primary	297	0 *	WT	WT	WT	NM	ATRX retained, p53 positive
MGH122	Left frontal	GBM (IV)	Primary	273	0 *	WT	WT	WT	NM	ATRX retained, p53 positive
MGH124	Right frontal	GBM (IV)	Primary	370	2415	WT	WT	WT	NM	ATRX retained, p53 positive
MGH125	Right frontotemporal	GBM (IV)	Primary	399	1613	WT	WT	WT	NM	ATRX retained, p53 negative
MGH126	Right temporal	GBM (IV)	Primary	0 *	229	WT	WT	WT	Methylated	ATRX retained; P53 positive
MGH128	Right temporal	GBM (IV)	Primary	184	0 *	WT	WT	WT	Methylated	ATRX lost, p53 positive, mutations in PIK3R1/ATRX, CNV in CDKN2A
MGH129	Left temporal	GBM (IV)	Primary	192	0 *	WT	Positive	WT	NM	ATRX retained, p53 indeterminate
MGH136	Right parietal	GBM (IV)	Primary	231	0 *	WT	WT	WT	NM	ATRX retained, p53 positive, mutations in PTEN, CDKN2A, TERT AND MDM4
MGH143	Left frontal	GBM (IV)	Primary	274	2314	WT	Positive	WT	NM	ATRX retained, p53 indeterminate, mutations in TP63, CDKN2A, TP53, EGFR, AKT1 and TERT
MGH151	Left parietal	GBM (IV)	Primary	163	0 *	WT	Positive	Positive	NM	ATRX retained, p53 positive, mutations in MET, STAG2, EGFR, PTEN, CDK4, MDM2 and TERT
MGH152	Left frontal	GBM (IV)	Primary	229	0 *	WT	Positive	WT	Methylated	ATRX retained, p53 indeterminate, mutations in CDK4, ATRX, EGFR, CCND2 and TP53
