# Supplementary material for: Single-cell characterization of macrophages in glioblastoma reveals MARCO as a mesenchymal pro-tumor marker
Source: Genome Med. 2021 May 19;13:88. doi: 10.1186/s13073-021-00906-x (PMC8136167; doi:10.1186/s13073-021-00906-x)
Supplement: Supplementary file 2 — Additional file 2: Supplementary tables S2 and S3. [file 13073_2021_906_MOESM2_ESM.xlsx]

## Sheet: Table S2
Table S2: List of filtered genes used for macrophage cluster analysis.
The list of 499 genes which is the intersection of the CIBERSORT LM22 gene list and the single-cell RNA-seq macrophage transcriptome. Genes with zero expression in all cells were excluded.
ABCB4
ABCB9
ACAP1
ACHE
ACP5
ADAM28
ADAMDEC1
ADAMTS3
ADRB2
AIF1
AIM2
ALOX15
ALOX5
AMPD1
ANGPT4
ANKRD55
APOBEC3A
APOBEC3G
APOL3
APOL6
AQP9
ARHGAP22
ARRB1
ASGR1
ASGR2
ATHL1
ATP8B4
ATXN8OS
AZU1
BACH2
BANK1
BARX2
BCL11B
BCL2A1
BCL7A
BEND5
BFSP1
BHLHE41
BIRC3
BLK
BMP2K
BPI
BRAF
BRSK2
BST1
BTNL8
C11orf80
C1orf54
C3AR1
C5AR1
CA8
CAMP
CASP5
CCDC102B
CCL1
CCL13
CCL14
CCL17
CCL18
CCL19
CCL20
CCL22
CCL23
CCL4
CCL5
CCL7
CCL8
CCND2
CCR10
CCR2
CCR3
CCR5
CCR6
CCR7
CD160
CD180
CD19
CD1A
CD1B
CD1C
CD1D
CD1E
CD2
CD209
CD22
CD244
CD247
CD27
CD28
CD300A
CD33
CD37
CD38
CD3D
CD3E
CD3G
CD4
CD40
CD40LG
CD5
CD6
CD68
CD69
CD7
CD70
CD72
CD79A
CD79B
CD80
CD86
CD8A
CD8B
CD96
CDA
CDC25A
CDH12
CDHR1
CDK6
CEACAM3
CEACAM8
CEMP1
CFP
CHI3L1
CHI3L2
CHST15
CHST7
CLC
CLEC10A
CLEC2D
CLEC4A
CLEC7A
CLIC2
CMA1
COL8A2
COLQ
CPA3
CR2
CREB5
CRISP3
CRTAM
CRYBB1
CSF1
CSF2
CSF3R
CST7
CTLA4
CTSG
CTSW
CXCL10
CXCL11
CXCL13
CXCL3
CXCL5
CXCL9
CXCR1
CXCR2
CXCR5
CXCR6
CXorf57
CYP27A1
CYP27B1
DACH1
DAPK2
DENND5B
DEPDC5
DGKA
DHRS11
DHX58
DPEP2
DPP4
DSC1
DUSP2
EAF2
EBI3
EFNA5
EGR2
ELANE
EPB41
EPHA1
EPN2
ETS1
ETV3
FAM124B
FAM174B
FAM198B
FAM212B
FAM65B
FASLG
FBXL8
FCER1A
FCER2
FCGR2B
FCGR3B
FCN1
FCRL2
FES
FFAR2
FLT3LG
FLVCR2
FOSB
FOXP3
FPR1
FPR2
FPR3
FRK
FRMD4A
FRMD8
FZD2
FZD3
GAL3ST4
GALR1
GFI1
GGT5
GIPR
GNG7
GNLY
GPC4
GPR1
GPR171
GPR18
GPR183
GPR19
GPR25
GPR65
GRAP2
GYPE
GZMA
GZMB
GZMH
GZMK
GZMM
HAL
HCK
HDC
HESX1
HHEX
HIC1
HIST1H2AE
HIST1H2BG
HK3
HLA-DOB
HLA-DQA1
HNMT
HOXA1
HPGDS
HPSE
HRH1
HSPA6
HTR2B
ICA1
ICOS
IDO1
IFI44L
IFNA10
IFNG
IGSF6
IL12B
IL12RB2
IL17A
IL18R1
IL18RAP
IL1A
IL1B
IL1RL1
IL21
IL26
IL2RA
IL2RB
IL4
IL4R
IL5
IL5RA
IL7
IL7R
IRF8
ITK
KCNA3
KCNG2
KIAA0226L
KIR2DL1
KIR2DL4
KIR3DL2
KIRREL
KLRB1
KLRC3
KLRC4
KLRD1
KLRF1
KLRG1
KLRK1
KYNU
LAG3
LAIR2
LAMP3
LAT
LCK
LEF1
LHCGR
LILRA2
LILRA4
LILRB2
LIME1
LRMP
LST1
LTA
LTB
LTC4S
LY86
LY9
MAGEA11
MAK
MAN1A1
MANEA
MAP3K13
MAP4K1
MAP4K2
MAP9
2021-03-03
MARCO
MAST1
MBL2
MEFV
MEP1A
MGAM
MICAL3
MMP25
MMP9
MNDA
MS4A1
MS4A2
MS4A3
MS4A6A
MSC
MXD1
MYB
MZB1
NAALADL1
NCF2
NCR3
NFE2
NIPSNAP3B
NKG7
NLRP3
NMBR
NOD2
NOX3
NPAS1
NPL
NR4A3
NTN3
NTRK1
ORC1
OSM
P2RX1
P2RX5
P2RY10
P2RY13
P2RY14
P2RY2
PADI4
PAQR5
PASK
PAX7
PBXIP1
PCDHA5
PDCD1
PDCD1LG2
PDE6C
PDK1
PGLYRP1
PIK3IP1
PKD2L2
PLA1A
PLA2G7
PLCH2
PLEKHF1
PLEKHG3
PMCH
PNOC
PPBP
PPFIBP1
PRF1
PRG2
PRR5L
PSG2
PTGDR
PTGER2
PTGIR
PTPRCAP
PTPRG
PVRIG
QPCT
RAB27B
RALGPS2
RASA3
RASGRP2
RASGRP3
RASSF4
RCAN3
REN
RENBP
REPS2
RGS1
RGS13
RNASE2
RNASE6
RRP12
RRP9
RSAD2
RYR1
S100A12
S1PR5
SAMSN1
SCN9A
SEC31B
SELL
2021-09-05
2021-09-08
SERGEF
SH2D1A
SIGLEC1
SIK1
SIRPG
SIT1
SKA1
SKAP1
SLAMF1
SLAMF8
SLC12A1
SLC12A8
SLC15A3
SLC2A6
SLC7A10
SLCO5A1
SMPD3
SMPDL3B
SOCS1
SP140
SPAG4
SPIB
SPOCK2
SSX1
ST3GAL6
ST6GALNAC4
ST8SIA1
STAP1
STEAP4
STXBP6
TBX21
TCF7
TCL1A
TEC
TEP1
TGM5
TLR2
TLR7
TLR8
TMEM156
TNFAIP6
TNFRSF10C
TNFRSF11A
TNFRSF13B
TNFRSF4
TNFSF14
TNIP3
TPSAB1
TRAF4
TRAT1
TREM1
TREM2
TREML2
TRIB2
TRPM4
TRPM6
TSHR
TTC38
TXK
TYR
UBASH3A
UGT2B17
UPK3A
VILL
VNN1
VNN2
VNN3
VPREB3
WNT5B
WNT7A
ZAP70
ZBP1
ZBTB10
ZBTB32
ZFP36L2
ZNF135
ZNF165
ZNF222
ZNF286A
ZNF324
ZNF442

## Sheet: Table S3
Table S3: Mesenchymal subtype gene expression.
The mean expression subtype score of each of the 213 matching genes in the mesenchymal subtype gene set, as assessed on tumor cells, MARCO+ macrophages, and MARCO– macrophages.
	Tumor	MARCO– Macrophage	MARCO+ Macrophage
ACPP	-0.0445395	-0.00653966	0.0470155
ACSL1	-0.192142	0.0130466	-0.093796
ADAM12	0.0256928	-0.000886312	0.00637195
AIM1	-0.0633834	-0.0127659	0.0917778
ALDH3B1	-0.0635796	-0.00655214	0.0471053
ALOX5	-0.176351	-0.0165599	0.119054
AMPD3	-0.063566	-0.0115786	0.0832416
ANXA1	-0.0939178	-0.0715024	0.514051
ANXA2	-0.0502906	-0.0983405	0.706999
ANXA4	-0.028204	-0.0155801	0.11201
ARHGAP29	0.0246441	8.48175e-05	-0.000609778
ARPC1B	-0.288207	-0.0307672	0.221195
ARSJ	0.0408665	0.00275163	-0.0197822
ASL	-0.007884	-0.0121678	0.0874781
BATF	-0.0805736	-0.0170024	0.122235
BDKRB2	0.00677135	-0.00170729	0.0122742
BLVRB	-0.0435128	-0.0405013	0.291175
BNC2	-0.0513226	-0.00409975	0.0294743
C1orf54	-0.0782141	-0.0044495	0.0319888
C5AR1	-0.240821	0.0111319	-0.0800308
CASP1	-0.108192	0.00283473	-0.0203797
CASP4	-0.0907744	-0.0169867	0.122122
CASP5	-0.0246487	-0.00152964	0.010997
CASP8	-0.0510075	-0.00308791	0.0221999
CAST	-0.0491098	-0.0267227	0.192117
CCDC109B	-0.012422	-0.0321264	0.230966
CCR5	-0.0738657	0.00490341	-0.035252
CD14	-0.357276	-0.0201656	0.144976
CD2AP	-0.0374261	-0.00985239	0.0708317
CD4	-0.202307	-0.00570917	0.0410449
CDCP1	-0.0827647	-0.00902036	0.06485
CEBPB	-0.177767	-0.000686794	0.00493757
CHI3L1	0.0500344	0.00387569	-0.0278635
CLCF1	0.0135286	-0.0109308	0.0785844
CLEC2B	-0.167021	-0.0166266	0.119534
CLIC1	-0.197047	-0.0561408	0.403612
CNN2	-0.0329902	-0.0167777	0.12062
COL1A1	0.0149363	0.0027661	-0.0198863
COL1A2	0.045603	0.00435868	-0.0313358
COL5A1	0.0174477	0.00430469	-0.0309477
COL8A2	-0.0439493	0.00841534	-0.0605003
COPZ2	0.0146489	0.000837805	-0.00602322
CSTA	-0.176517	-0.0408132	0.293418
CTSB	-0.352716	-0.0385201	0.276932
CTSC	-0.241481	-0.00950342	0.0683229
CTSZ	-0.217491	-0.01389	0.099859
CYBRD1	0.00413574	0.00584739	-0.0420386
CYTH4	-0.157058	0.000530814	-0.00381618
CYTIP	-0.135686	-0.0192855	0.138649
DAB2	-0.190268	-0.0524527	0.377098
DCBLD2	0.0458019	-0.00102219	0.00734881
DOK3	-0.108441	-0.00985399	0.0708432
DRAM1	-0.0466959	-0.0249375	0.179283
DSC2	-0.0801206	-0.0144101	0.103599
DSE	-0.12621	-0.00605421	0.0435255
EFEMP2	0.0556706	-0.00307531	0.0221093
EHD2	0.0306437	-0.000211741	0.00152227
ELF4	-0.0417684	-0.0079561	0.0571987
EMP3	-0.094251	-0.0848336	0.609893
ENG	-0.130213	-0.0355601	0.255652
FCGR2A	-0.273683	0.0148934	-0.107073
FCGR2B	-0.168307	-0.039836	0.286392
FES	-0.0838113	-0.00894342	0.0642968
FHL2	0.0194793	-0.00214507	0.0154216
FHOD1	-0.0621601	0.00359558	-0.0258497
FMNL1	-0.132201	-0.00283027	0.0203476
FNDC3B	-0.0458701	-0.0578216	0.415697
FOLR2	-0.190965	0.0085144	-0.0612125
FPR3	-0.10587	-0.0173285	0.124579
FURIN	-0.042243	-0.0207893	0.14946
FXYD5	-0.239957	-0.00779186	0.056018
GCNT1	-0.031187	-0.014659	0.105388
GNA15	-0.133541	-0.0219918	0.158106
GRN	-0.205005	-0.0111843	0.0804072
HEXA	-0.0658166	-0.00472997	0.0340051
HEXB	-0.0634569	-0.00599825	0.0431232
HFE	-0.0117385	-0.00480851	0.0345698
HK3	-0.0763335	-0.0269893	0.194034
ICAM3	-0.0288802	0.00331335	-0.0238206
IFI30	-0.211001	-0.0259533	0.186586
IGFBP6	0.0186488	-0.00421958	0.0303358
IL15RA	-0.0351394	-0.00355127	0.0255311
IL1R1	-0.00679651	-0.0127157	0.0914166
IL4R	-0.114135	0.00285949	-0.0205577
IQGAP1	-0.0579278	-0.0388891	0.279585
ITGA4	-0.0991908	-0.0272146	0.195654
ITGA5	-0.0624421	-0.024655	0.177252
ITGAM	-0.139005	-0.0235319	0.169178
ITGB2	-0.325485	-0.0162086	0.116528
KYNU	-0.124416	-0.0265747	0.191054
LAIR1	-0.231046	0.00439546	-0.0316002
LAMB1	0.0380316	-0.000374456	0.00269208
LAPTM5	-0.414783	-0.00887799	0.0638265
LCP1	-0.200957	-0.03236	0.232645
LCP2	-0.16995	0.00513316	-0.0369038
LGALS1	-0.0891213	-0.102492	0.736841
LGALS3	0.0444317	-0.0389372	0.279931
LHFPL2	-0.148566	-0.00559785	0.0402446
LILRB2	-0.0956047	-0.0139751	0.100471
LILRB3	-0.0832869	-0.012981	0.093324
LOX	0.02062	-0.00951469	0.0684039
LRRFIP1	-0.117794	-0.0215523	0.154945
LTBP1	0.0330878	0.000635792	-0.00457089
LTBP2	-0.0450935	-0.0159061	0.114354
LY75	-0.0384881	0.00131802	-0.00947561
LY96	-0.155515	-0.019137	0.137582
MAFB	-0.189133	-0.00117853	0.00847279
MAN1A1	-0.103068	-0.00466473	0.0335361
MAN2A1	-0.0448361	0.000848761	-0.00610199
MAN2B1	-0.0857406	0.00371719	-0.026724
MAPK13	-0.0667509	-0.0340114	0.244518
MFSD1	-0.156898	0.00277364	-0.0199405
MGAT1	-0.181681	0.00124161	-0.00892631
MGST2	-0.11199	0.0071969	-0.0517406
MRC2	0.00328413	0.0140771	-0.101205
MS4A4A	-0.26896	-0.0103948	0.0747309
MSR1	-0.258226	0.00425865	-0.0306167
MVP	-0.0427778	-0.0124014	0.0891574
MYH9	-0.0658197	-0.00486013	0.0349409
MYO1F	-0.166855	0.00215709	-0.0155079
MYOF	-0.0593542	-2.5924e-05	0.000186375
NCF2	-0.134232	-0.0253726	0.182411
NCF4	-0.160412	-0.00799179	0.0574554
NOD2	-0.05322	-0.0216452	0.155614
NPC2	-0.364538	-0.0295074	0.212137
NR4A3	-0.190854	0.0432749	-0.311116
NRP1	-0.066971	-0.0424459	0.305156
P4HA2	0.00300732	-0.0188888	0.135797
PDPN	0.0271923	0.0007906	-0.00568385
PHF11	-0.0596059	-0.00654031	0.0470202
PIGP	-0.00771741	-0.00715637	0.0514492
PLA2G15	-0.0762257	0.00502534	-0.0361287
PLAU	-0.10508	0.00951714	-0.0684215
PLAUR	-0.285051	-0.00253787	0.0182455
PLBD1	-0.100018	-0.000307119	0.00220797
PLK3	-0.110686	0.0149522	-0.107496
PLS3	0.068171	-0.005342	0.0384052
POLD4	-0.109291	-0.00667138	0.0479625
PROCR	-0.0311133	0.000633471	-0.00455421
PTGER4	-0.159378	0.019114	-0.137416
PTPN22	-0.0725734	-0.0143483	0.103154
PTPN6	-0.175072	0.00202212	-0.0145376
PTPRC	-0.248033	-0.00744255	0.0535067
PTRF	0.049919	5.87436e-05	-0.000422325
PYGL	-0.0413059	-0.0036664	0.0263588
RAB11FIP1	-0.0783155	-0.0171912	0.123593
RAB27A	-0.0171465	-0.0102018	0.073344
RAB32	-0.0835544	-0.00191247	0.0137493
RABGAP1L	-0.0202621	0.0129071	-0.0927926
RAC2	-0.150313	-0.0268667	0.193152
RBKS	-0.00664444	0.00530011	-0.038104
RBM47	-0.130134	-0.0125167	0.0899861
RBMS1	-0.037816	-0.032223	0.231661
RELB	-0.0385537	0.00646493	-0.0464783
RHOG	-0.176205	-0.0155151	0.111542
RRAS	0.0106325	-0.00844227	0.0606939
RUNX2	-0.0567552	-0.00106207	0.00763556
S100A11	-0.32787	-0.0492527	0.354092
S100A13	0.0716893	0.00153021	-0.0110011
S100A4	-0.271075	-0.0749491	0.538831
SAT1	-0.390137	-0.000834282	0.0059979
SCPEP1	-0.121288	0.0193058	-0.138795
SEC24D	-0.0202384	-0.0162559	0.116869
SERPINA1	-0.263879	-0.020266	0.145698
SERPINE1	-0.0149443	0.0197429	-0.141938
SFT2D2	-0.0108065	-0.001544	0.0111003
SH2B3	-0.136176	0.0173637	-0.124832
SHC1	0.0187395	-0.00853393	0.0613529
SIGLEC7	-0.115428	-0.0198615	0.14279
SIGLEC9	-0.130072	-0.0036487	0.0262315
SLAMF8	-0.0976414	-0.00977074	0.0702447
SLC10A3	-0.0293241	0.00229194	-0.0164774
SLC11A1	-0.284383	-0.0089676	0.0644707
SLC16A3	-0.231748	-0.0240328	0.172779
SP100	-0.120391	-0.00669922	0.0481627
SQRDL	-0.119106	-0.0189908	0.13653
SRPX2	0.0269566	-0.00173687	0.0124869
ST14	-0.119526	-0.0230811	0.165937
STAB1	-0.218597	-0.0241805	0.173841
STAT6	-0.0995495	-0.00738697	0.0531071
STXBP2	-0.161852	-0.0121446	0.0873114
SWAP70	-0.0787286	0.00353591	-0.0254207
SYNGR2	-0.200691	0.0178816	-0.128556
SYPL1	0.030109	-0.00301706	0.0216906
TCIRG1	-0.134861	-0.0253212	0.182041
TES	-0.0817508	-0.0145073	0.104297
TGFBI	-0.220183	-0.104683	0.752597
TGFBR2	-0.115367	-0.000499022	0.00358761
TGOLN2	-0.0626672	-0.0189944	0.136556
THBD	-0.152447	-0.0316771	0.227736
THBS1	-0.127139	-0.0430536	0.309525
TIMP1	0.0373203	-0.0818245	0.588261
TLR2	-0.179297	-0.0028402	0.020419
TLR4	-0.0775051	-0.00873503	0.0627987
TMBIM1	-0.0716917	0.00650779	-0.0467864
TNFAIP3	-0.140996	-0.0159863	0.11493
TNFAIP8	-0.0894777	-0.0175817	0.1264
TNFRSF11A	-0.0762929	-0.0146259	0.10515
TNFRSF1A	-0.0524616	-0.00413388	0.0297196
TNFRSF1B	-0.210696	0.012792	-0.0919652
TRADD	-0.0263559	-0.0101742	0.0731452
TRIM22	-0.0844171	0.0152873	-0.109905
TRIM38	-0.0982019	-0.00506555	0.0364177
TRPM2	-0.107417	0.00861258	-0.0619184
TYMP	-0.266404	-0.0159121	0.114397
UAP1	0.0152661	-0.000935869	0.00672824
UCP2	-0.184398	0.00898826	-0.0646193
VAMP5	-0.00997245	-0.023984	0.172428
VDR	-0.0616234	-0.0163671	0.117668
WIPF1	-0.104816	-0.00785892	0.0565001
WWTR1	0.0514678	-0.00595592	0.0428188
YAP1	0.0320501	0.00220648	-0.015863
ZNF217	-0.0163643	-0.00063281	0.00454946
