# Supplementary material for: Single-cell characterization of macrophages in glioblastoma reveals MARCO as a mesenchymal pro-tumor marker
Source: Genome Med. 2021 May 19;13:88. doi: 10.1186/s13073-021-00906-x (PMC8136167; doi:10.1186/s13073-021-00906-x)
Supplement: Supplementary file 4 — Additional file 4. Source data for all figures. [file 13073_2021_906_MOESM4_ESM.xlsx]

## Sheet: F1E
Path_IDH	Sample	MARCO	CD14
GBM IDH1Mut	MGH45	0.00212243	1.0273
	MGH57	0	0.590061
	PJ016	0	0.689256
	PJ052	0	0.901797
GBM IDH1WT	BT_S1	0.0181377	0.682312
	BT_S2	0.0418822	1.19176
	BT_S4	0.14888	0.775877
	BT_S6	0.304615	1.23068
	MGH101	0.0205894	0.785363
	MGH102	0.0298724	1.22679
	MGH105	0.109421	1.30576
	MGH106	0	0.843643
	MGH110	0.0619211	1.25901
	MGH113	0.249063	1.22775
	MGH114	0.0266097	0.736891
	MGH115	0.00562165	1.18218
	MGH118	0	0.914653
	MGH122	0.0121855	1.28426
	MGH124	0.217456	1.50978
	MGH125	0.00109921	0.813997
	MGH126	0.0318141	0.74121
	MGH143	0.013446	1.29716
	PDC001	0	0.433819
	PJ017	0.288614	0.927081
	PJ018	0	1.03135
	PJ025	0	0.787859
	PJ032	0.0258226	1.18219
	PJ035	0.00590979	0.702611
	PJ048	0	1.45568
	PJ053	0.0859626	0.50164
	PW016-703_All	0.0349832	1.02531
	PW017-703_All	0.0195855	1.11713
	PW032-706All	0.0423996	0.354066
	PW032-710All	0.0231475	0.743904
	PW035-710All	0	0.600011
	PW039-705	0.00793623	0.807637
	SF10282	0	1.62695
	SF10345	0.0229551	0.548954
	SF10360	0.729318	0.622974
	SF11232n	0.407425	0.538976
	SF11247n	0.166154	1.1484
LGG	MGH107	0	1.20816
	MGH36	0	0.734658
	MGH42	0.000105865	1.05727
	MGH43	1.02639e-05	0.888539
	MGH44	0	0.852236
	MGH53	0	0.776881
	MGH54	0.000852545	1.04282
	MGH56	0	1.11585
	MGH61	4.71937e-05	0.620078
	MGH64	0	0.727037
	PJ030	0.00225865	0.603072
	SF11136n	0.012639	0.591019

## Sheet: F2C-D
	MARCO	Diagnosis Age	Disease Free (Months)	Overall Survival (Months)	Dead	MGMT_methylated	IDHmut
TCGA-02-0001	3.17397	44	4.5	11.76	1	0	IDH1 WT
TCGA-02-0003	2.5031	50	1.31	4.73	1	0	IDH1 WT
TCGA-02-0004	-0.330845	59	10.32	11.33	1		IDH1 WT
TCGA-02-0007	-0.282968	40	17.02	23.16	1	0	IDH1 WT
TCGA-02-0009	-0.257133	61	8.67	10.58	1	0	IDH1 WT
TCGA-02-0010	-0.187141	20	11.53	35.38	1	0	IDH1 Mut
TCGA-02-0011	-0.263758	18	4.76	20.7	1	1	IDH1 WT
TCGA-02-0014	-0.770762	25	73.69	82.52	1	0	IDH1 Mut
TCGA-02-0015	0.226922	50	14.98	20.6	1		IDH1 WT
TCGA-02-0016	-0.527434	50	55.81	86.99	1		IDH1 WT
TCGA-02-0021	-0.575825	43	8.38	77.6	1	1	IDH1 WT
TCGA-02-0023	-0.197264	38	14.29	20.11	1		IDH1 WT
TCGA-02-0024	-0.288594	35	46.02	53.06	1	0	IDH1 WT
TCGA-02-0025	0.31465	47	21.55	42.71	1		IDH1 WT
TCGA-02-0026	-0.0476845	27	15.18	24.57	1		IDH1 Mut
TCGA-02-0027	5.57385	33	8.44	12.16	1	0	IDH1 WT
TCGA-02-0028	4.98417	39	63.11	90.51	1	1	IDH1 Mut
TCGA-02-0033	0.00142683	54	1.05	2.83	1	1	IDH1 WT
TCGA-02-0034	3.98219	60	12.68	14.13	1	0	IDH1 WT
TCGA-02-0038	-0.485548	48	7.85	10.71	1	0	IDH1 WT
TCGA-02-0039	-0.399738	54	3.35	10.51	1		IDH1 WT
TCGA-02-0043	0.318059	54	9.26	18.3	1	1	IDH1 WT
TCGA-02-0046	1.34459	61	6.41	6.87	1	1	IDH1 WT
TCGA-02-0047	-0.0973961	78	1.87	14.72	1	0	IDH1 WT
TCGA-02-0048	-0.670086	80	0.76	3.22	1		IDH1 WT
TCGA-02-0051	0.570038	43	2.92	15.08	1
TCGA-02-0052	-0.274909	49	6.7	12.58	1	0	IDH1 WT
TCGA-02-0054	-0.00137589	44	2.37	6.54	1	1	IDH1 WT
TCGA-02-0057	0.00435337	66	15.54	19.84	1	0	IDH1 WT
TCGA-02-0058	6.09141	28	5.65	8.34	1	1	IDH1 Mut
TCGA-02-0059	-0.234725	68	0.69	9.56	1
TCGA-02-0060	5.8749	66	6.01	6.01	1	1	IDH1 WT
TCGA-02-0064	1.84237	50	16.29	19.71	1	1	IDH1 WT
TCGA-02-0068	-0.296252	57	5.75	26.41	1		IDH1 WT
TCGA-02-0069	-0.528601	31	28.68	28.68	0	1	IDH1 WT
TCGA-02-0070	0.353916	70	25.03	25.03	0		IDH1 WT
TCGA-02-0071	-0.307212	53	0.26	5.49	1	0	IDH1 WT
TCGA-02-0074	-0.558548	68	5.06	10.18	1	0	IDH1 WT
TCGA-02-0075	-0.637025	63	11.04	20.83	1	1	IDH1 WT
TCGA-02-0079	-0.46365	57	26.22	27.23	1		IDH1 WT
TCGA-02-0080	-0.0174143	28	76.84	89.65	1	1	IDH1 Mut
TCGA-02-0083	-0.413627	59	15.21	22.7	1	1	IDH1 WT
TCGA-02-0084	-0.175936	36		12.61	1		IDH1 Mut
TCGA-02-0085	-0.366138	63	32.06	51.28	1	1	IDH1 WT
TCGA-02-0086	-0.309705	45	3.19	8.8	1	0	IDH1 WT
TCGA-02-0087	-0.0532	27	57.72	57.72	0
TCGA-02-0089	-0.163238	52	11.76	16.95	1	0	IDH1 WT
TCGA-02-0099	0.160711	46		3.48	1	1	IDH1 WT
TCGA-02-0102	-0.188483	42	14.78	27	1	0	IDH1 WT
TCGA-02-0104	-0.362803	29	47.86	64.95	1		IDH1 WT
TCGA-02-0106	0.657595	54	6.44	11.66	1
TCGA-02-0107	1.99615	56	4.8	17.64	1	0	IDH1 WT
TCGA-02-0111	0.505478	56	2.43	23.16	1
TCGA-02-0113	-0.333888	43	51.25	92.58	0	0	IDH1 WT
TCGA-02-0114	-0.635139	37	75.43	99.9	1	1	IDH1 Mut
TCGA-02-0115	-0.314033	52	2.99	15.64	1	1	IDH1 WT
TCGA-02-0116	-0.631863	51	40.44	48.92	1	0	IDH1 WT
TCGA-02-0258	-0.538197	36	16.52	16.52	1
TCGA-02-0260	-0.502721	54		16.92	1
TCGA-02-0266	-0.185407	14	9.63	17.71	1
TCGA-02-0269	-0.593573	68	3.25	10.74	1
TCGA-02-0271	-0.676478	26		14.45	1
TCGA-02-0281	-0.588347	78		3.98	1
TCGA-02-0285	0.0548162	50		13.86	1
TCGA-02-0289	-0.403856	57	8.05	14.19	1
TCGA-02-0290	-0.348875	49	12.29	15.93	1
TCGA-02-0317	-0.461618	40	7.82	12.22	1
TCGA-02-0321	-0.0512965	74	2.4	9.89	1
TCGA-02-0324	0.0635892	69	5.39	7.72	1
TCGA-02-0325	0.416274	61	9.33	10.61	1
TCGA-02-0326	-0.513011	82	0.16	7.33	1
TCGA-02-0330	-0.00373695	51	3.94	15.9	1
TCGA-02-0332	0.667462	46	14.39	25.69	1
TCGA-02-0333	-0.344713	77	0.13	4.37	1
TCGA-02-0337	-0.0556129	48	22.7	25.1	1
TCGA-02-0338	-0.663	41	5.52	10.58	1
TCGA-02-0339	-0.541711	67	4.86	12.39	1
TCGA-02-0422	-0.491136	50	4.11	14.49	1
TCGA-02-0430	-0.856014	67		10.55	1
TCGA-02-0432	-0.474342	36	34.59	47.08	1
TCGA-02-0439	-0.364681	70	0.43	0.66	1
TCGA-02-0440	-0.541283	62	6.96	11.33	1
TCGA-02-0446	-0.139767	61	0.49	9.26	1
TCGA-02-0451	-0.751619	62	14.06	16.2	1
TCGA-02-0456	4.18608	67	0.39	3.35	1
TCGA-02-2466	-0.665361	61	4.2	16.79	1	0	IDH1 WT
TCGA-02-2470	-0.182353	57	6.01	12.91	1	0	IDH1 WT
TCGA-02-2483	-0.468639	43	15.31	15.31	0	1	IDH1 Mut
TCGA-02-2485	-0.498081	53	6.11	15.44	0	0	IDH1 WT
TCGA-02-2486	0.837876	64		20.3	1	0	IDH1 WT
TCGA-06-0122	2.10515	84		6.14	1	0	IDH1 WT
TCGA-06-0124	0.545279	67		20.37	1	1	IDH1 WT
TCGA-06-0125	-0.418082	63	26.18	47.57	1	1	IDH1 WT
TCGA-06-0126	-0.816874	86		6.93	1	0	IDH1 WT
TCGA-06-0127	-0.590035	67	2.99	3.98	1		IDH1 WT
TCGA-06-0128	-0.354602	66	6.24	22.7	1	1	IDH1 Mut
TCGA-06-0129	-0.742931	30	4.86	33.64	1	1	IDH1 Mut
TCGA-06-0130	0.301161	54	8.02	12.94	1	0	IDH1 WT
TCGA-06-0132	1.52775	49	15.83	25.33	1		IDH1 WT
TCGA-06-0133	-0.46363	64	2.56	14.29	1	0	IDH1 WT
TCGA-06-0137	0.56719	63	16	26.68	1	0	IDH1 WT
TCGA-06-0138	-0.272026	43	12.94	24.21	1		IDH1 WT
TCGA-06-0139	3.70267	40	4.99	11.89	1	0	IDH1 WT
TCGA-06-0140	0.763481	86		0.2	1	0	IDH1 WT
TCGA-06-0141	2.4079	62	4.76	10.28	1	0	IDH1 WT
TCGA-06-0142	-0.217282	81		2.2	1	0	IDH1 WT
TCGA-06-0143	1.141	58	8.71	11.73	1	0	IDH1 WT
TCGA-06-0145	-0.170827	53		2.33	1	1	IDH1 WT
TCGA-06-0146	-0.471073	33	17.41	20.07	1
TCGA-06-0147	3.04631	51	3.02	17.77	1	1	IDH1 WT
TCGA-06-0148	-0.552861	76	6.21	10.09	1	0	IDH1 WT
TCGA-06-0149	-0.414544	74	6.7	8.61	1
TCGA-06-0152	0.679935	68	9.82	12.32	1		IDH1 WT
TCGA-06-0154	0.190288	54	6.83	13.93	1		IDH1 WT
TCGA-06-0155	-0.670121	61	8.41	10.45	1	0	IDH1 WT
TCGA-06-0156	0.479315	57		5.85	1		IDH1 Mut
TCGA-06-0157	-0.703482	63		3.19	1		IDH1 WT
TCGA-06-0158	-1.03838	73	2.96	10.81	1		IDH1 WT
TCGA-06-0160	-0.633645	56		11.79	1		IDH1 WT
TCGA-06-0162	-0.573237	47		3.42	1
TCGA-06-0164	-0.430598	47	46.91	56.87	1
TCGA-06-0166	0.308742	51	2.17	5.85	1		IDH1 WT
TCGA-06-0167	-0.791543	44		11.4	1		IDH1 WT
TCGA-06-0168	0.448942	59	15.14	19.65	1		IDH1 WT
TCGA-06-0169	2.05863	68	3.02	3.29	1	0	IDH1 WT
TCGA-06-0171	-0.25193	65	3.84	13.11	1		IDH1 WT
TCGA-06-0173	0.280139	72		4.47	1		IDH1 WT
TCGA-06-0174	-0.595057	54	1.54	3.22	1		IDH1 WT
TCGA-06-0175	0.00720542	69	1.28	4.04	1
TCGA-06-0176	0.993493	34	1.35	90.93	0		IDH1 WT
TCGA-06-0177	-0.521882	64		4.17	1
TCGA-06-0178	-0.5579	38	82.69	88.07	1		IDH1 Mut
TCGA-06-0179	0.0875182	64	8.21	20.24	1
TCGA-06-0182	-0.476375	76		3.65	1
TCGA-06-0184	-0.547297	63	41.92	69.84	1		IDH1 WT
TCGA-06-0185	-0.503872	54	23.36	73.78	0		IDH1 WT
TCGA-06-0187	0.00707658	69	17.44	27.2	1		IDH1 WT
TCGA-06-0188	-0.988275	71	10.18	44.55	1		IDH1 WT
TCGA-06-0189	0.798108	55		15.41	1		IDH1 WT
TCGA-06-0190	-0.0179761	62	2.89	10.41	1		IDH1 WT
TCGA-06-0192	-0.72393	58	21.29	38.93	1		IDH1 WT
TCGA-06-0194	1.14126	37	4.11	4.66	1
TCGA-06-0195	-0.75119	63	4.83	7.39	1		IDH1 WT
TCGA-06-0197	-0.429287	65	1.54	5.55	1		IDH1 WT
TCGA-06-0201	0.982737	51		0.39	1		IDH1 WT
TCGA-06-0206	-0.620756	40	3.48	7.65	1		IDH1 WT
TCGA-06-0208	-0.943665	52	4.89	8.41	1		IDH1 WT
TCGA-06-0210	-0.291515	72	2.2	7.39	1		IDH1 WT
TCGA-06-0211	-0.716833	47	1.74	11.83	1		IDH1 WT
TCGA-06-0213	1.13872	55		0.53	1		IDH1 WT
TCGA-06-0214	-0.612198	66	1.58	15.01	1		IDH1 WT
TCGA-06-0216	-0.47094	61	5.75	24.15	1		IDH1 WT
TCGA-06-0219	-0.0843517	67		0.72	1		IDH1 WT
TCGA-06-0221	-0.421959	31	8.54	19.81	1		IDH1 Mut
TCGA-06-0237	-0.563686	75		13.63	1		IDH1 WT
TCGA-06-0238	-0.0588262	46	10.22	13.3	1		IDH1 WT
TCGA-06-0240	-0.718324	57		20.4	1		IDH1 WT
TCGA-06-0241	-0.699627	65	6.44	48.65	1		IDH1 WT
TCGA-06-0394	-0.410484	51	2.86	10.81	1
TCGA-06-0397	-0.392774	57		9	1
TCGA-06-0402	-0.836271	71		0.26	1
TCGA-06-0409	0.195441	43	10.97	72.31	1
TCGA-06-0410	-0.626817	76		4.7	1
TCGA-06-0412	0.298149	56	4.27	9.56	1
TCGA-06-0413	-0.552201	77		3.15	1
TCGA-06-0414	-0.73925	63	33.28	35.09	1
TCGA-06-0644	1.21284	71	2.79	12.61	1		IDH1 WT
TCGA-06-0645	1.22588	55		5.75	1		IDH1 WT
TCGA-06-0646	-0.485308	60	2.96	5.75	1		IDH1 WT
TCGA-06-0648	-0.414505	77	6.64	9.79	1		IDH1 WT
TCGA-06-0649	0.342208	73		2.1	1		IDH1 WT
TCGA-06-0650	0.145874	39	11.53	23.55	1	0	IDH1 WT
TCGA-06-0686	-0.86757	53	5.26	14.19	1		IDH1 WT
TCGA-06-0743	-0.40004	69	5.78	26.38	1		IDH1 WT
TCGA-06-0744	-0.890448	66	41.95	46.85	1		IDH1 WT
TCGA-06-0745	-0.228916	59	3.02	7.85	1		IDH1 WT
TCGA-06-0747	-0.604959	53		2.69	1		IDH1 WT
TCGA-06-0749	-0.142142	50		2.69	1		IDH1 WT
TCGA-06-0750	1.15041	43		0.92	1		IDH1 WT
TCGA-06-0875	-0.642709	61	9.17	43.43	0	0	IDH1 WT
TCGA-06-0876	-0.187666	72	13.93	46.16	0	1	IDH1 WT
TCGA-06-0877	-0.460609	78			1	1	IDH1 WT
TCGA-06-0878	0.508972	74	2.17	7.16	0	0	IDH1 WT
TCGA-06-0879	-0.313083	52	22.96	40.37	1	1	IDH1 WT
TCGA-06-0881	4.83315	50	4.63	16.56	1	0	IDH1 WT
TCGA-06-0882	-0.368321	30	7	20.76	1	0	IDH1 WT
TCGA-06-0939	0.0780539	79	11.83	26.74	1	0	IDH1 WT
TCGA-06-1084	-0.285214	54	6.83	23.92	1	1	IDH1 WT
TCGA-06-1086	-0.643687	42		6.83	1	0
TCGA-06-1087	-0.584185	75	3.58	4.04	1	0	IDH1 WT
TCGA-06-1800	-0.166226	61	24.64	26.77	1	1	IDH1 WT
TCGA-06-1801	-0.52154	56	7.62	11.83	1	0	IDH1 WT
TCGA-06-1802	-0.470657	61	2.66	15.31	1	1
TCGA-06-1804	-0.685508	81		13.6	1	1	IDH1 WT
TCGA-06-1805	-0.00800022	28	33.87	33.87	0	0	IDH1 Mut
TCGA-06-2557	-0.64736	76		1.08	1	0	IDH1 WT
TCGA-06-2558	-0.611654	75		12.48	1	0	IDH1 WT
TCGA-06-2559	-0.640553	83		4.93	1	1	IDH1 WT
TCGA-06-2561	-0.321918	53	2.56	17.64	1	0	IDH1 WT
TCGA-06-2562	-0.358628	81	4.96	12.55	1	0	IDH1 WT
TCGA-06-2563	-0.515957	72	18.2	30.62	0	1	IDH1 WT
TCGA-06-2564	-0.557642	50	5.95	5.95	0	0	IDH1 WT
TCGA-06-2565	-0.813708	59	5.85	16.62	1	1	IDH1 WT
TCGA-06-2566	-0.0983344	23		5.98	1	0	IDH1 WT
TCGA-06-2567	0.00772205	65		4.37	1	1	IDH1 WT
TCGA-06-2569	-0.603376	24	0.43	0.43	0	0	IDH1 WT
TCGA-06-2570	-0.612674	21	31.47	31.47	0	1	IDH1 Mut
TCGA-06-5408	-0.208851	54	5.19	11.73	1	0	IDH1 WT
TCGA-06-5410	3.74328	72		3.55	1	1	IDH1 WT
TCGA-06-5411	-0.361019	51	7.03	8.34	1	0	IDH1 WT
TCGA-06-5412	1.65228	78	2.89	4.53	1	1	IDH1 WT
TCGA-06-5413	2.50815	67	6.41	8.8	0	0	IDH1 WT
TCGA-06-5414	0.38587	61	5.49	8.97	0	0	IDH1 WT
TCGA-06-5415	-0.484148	60	8.54	8.54	0	0	IDH1 WT
TCGA-06-5416	-0.249356	23	6.7	6.7	0	0
TCGA-06-5417	-0.349752	45	5.09	5.09	0	1	IDH1 Mut
TCGA-06-5418	0.791448	75		2.73	1	0	IDH1 WT
TCGA-06-5856	0.148344	58		3.75	1	0	IDH1 WT
TCGA-06-5858	-0.474254	45	3.19	6.14	0	0	IDH1 WT
TCGA-06-5859	-0.690406	63	4.57	4.57	0	0	IDH1 WT
TCGA-06-6389	-0.220628	49	7.79	7.79	0	1	IDH1 Mut
TCGA-06-6390	1.40502	58		5.39	1	0	IDH1 WT
TCGA-06-6391	-0.654885	44		1.48	1	0	IDH1 WT
TCGA-08-0244	0.168281	62	15.9	22.67	1		IDH1 WT
TCGA-08-0245	-0.68738	31	15.21	37.81	1		IDH1 WT
TCGA-08-0246	0.322751	57	3.38	4.17	1		IDH1 WT
TCGA-08-0344	-0.495555	66	61.76	115.77	1		IDH1 Mut
TCGA-08-0345	-0.186801	71		1.74	1		IDH1 WT
TCGA-08-0346	-0.111518	69	2.46	8.41	1		IDH1 WT
TCGA-08-0347	-0.401675	50	1.94	25.69	1		IDH1 WT
TCGA-08-0348	-0.468952	63	6.5	12.16	1		IDH1 WT
TCGA-08-0349	-0.520877	46	3.06	9.79	1		IDH1 WT
TCGA-08-0350	-0.44052	32	14.42	29.2	1		IDH1 WT
TCGA-08-0351	-0.361794	40	50.66	65.28	1		IDH1 WT
TCGA-08-0352	-0.314455	79		1.28	1		IDH1 WT
TCGA-08-0353	-0.272781	58	5.39	8.41	1		IDH1 WT
TCGA-08-0354	0.605363	52	8.31	17.94	1		IDH1 WT
TCGA-08-0355	-0.11651	30	17.05	24.54	1		IDH1 WT
TCGA-08-0356	-0.452192	59	14.68	31.08	1		IDH1 WT
TCGA-08-0357	-0.38185	49	5.09	37.55	1		IDH1 WT
TCGA-08-0358	-0.134254	50	8.67	22.27	1		IDH1 WT
TCGA-08-0359	1.35609	59		3.38	1		IDH1 WT
TCGA-08-0360	3.30959	76	3.68	15.37	1		IDH1 WT
TCGA-08-0373	0.496895	69		4.4	1		IDH1 WT
TCGA-08-0375	-0.490171	51	5.29	12.22	1		IDH1 WT
TCGA-08-0380	-0.231745	74	4.96	14.91	1		IDH1 WT
TCGA-08-0385	-0.437305	71		2.69	1		IDH1 WT
TCGA-08-0386	-0.520995	74	14.03	18	1		IDH1 WT
TCGA-08-0389	-0.556622	59		15.34	1		IDH1 WT
TCGA-08-0390	-0.252366	69		13.96	1		IDH1 WT
TCGA-08-0392	-0.185189	60		0.72	1		IDH1 WT
TCGA-08-0509	-0.671729	63		12.55	1
TCGA-08-0510	0.668191	75	2.96	4.27	1
TCGA-08-0511	-0.444734	69		7.72	1
TCGA-08-0512	0.829321	48	7.59	42.12	1
TCGA-08-0514	-0.486159	69		11.07	1
TCGA-08-0516	-0.533328	14	1.31	19.58	1
TCGA-08-0517	-0.696315	34	33.64	58.64	1
TCGA-08-0518	-0.310121	60	4.4	19.32	1
TCGA-08-0520	-0.326895	70	3.45	10.74	1
TCGA-08-0521	-0.0690771	17	4.11	4.8	1
TCGA-08-0522	-0.196433	61	8.74	20.86	1
TCGA-08-0524	-0.516258	17	2	7.26	1
TCGA-08-0525	-0.150001	52	11.27	15.97	1
TCGA-08-0529	-0.731259	56	10.78	18.4	1
TCGA-08-0531	-0.539268	64		7.56	1
TCGA-12-0616	-0.269564	36	13.07	14.72	1		IDH1 WT
TCGA-12-0618	-0.654813	49		12.98	1		IDH1 WT
TCGA-12-0619	0.618202	60	6.67	34.89	1		IDH1 WT
TCGA-12-0620	-0.210389	57		10.45	1		IDH1 WT
TCGA-12-0654	-0.0462119	48	7.1	7.59	1
TCGA-12-0656	0.0100381	48	48.19	94.71	1		IDH1 WT
TCGA-12-0657	-0.0367902	69		0.1	1		IDH1 WT
TCGA-12-0670	-0.357649	60	12.45	25.95	1	1	IDH1 WT
TCGA-12-0688	-0.239476	74	7.49	26.64	1		IDH1 WT
TCGA-12-0692	-0.455161	75	1.15	3.65	1		IDH1 WT
TCGA-12-0703	-0.515468	46	6.83	20.37	1
TCGA-12-0707	-0.281686	55		28.38	1		IDH1 WT
TCGA-12-0772	0.412081	46	19.94	53.81	1
TCGA-12-0773	-0.285526	24	23.82	43.2	1		IDH1 WT
TCGA-12-0775	0.590601	75	3.09	7.62	1		IDH1 WT
TCGA-12-0776	2.53031	52	4.17	9.72	1
TCGA-12-0778	0.033396	53	7.62	14.91	1		IDH1 WT
TCGA-12-0780	-0.473124	51	2.99	14.85	1
TCGA-12-0818	-0.352642	45		91.69	1	1	IDH1 Mut
TCGA-12-0819	-0.690556	49	14.06	24.77	1	1	IDH1 WT
TCGA-12-0820	-0.203592	40	8.94	18.46	1	0	IDH1 WT
TCGA-12-0821	-0.419904	62	8.51	10.61	1	0	IDH1 WT
TCGA-12-0822	-0.15916	46	2.99	23.49	1	1	IDH1 WT
TCGA-12-0826	-0.342288	38		27.76	1	0	IDH1 WT
TCGA-12-0827	0.601425	38		38.73	1	1	IDH1 Mut
TCGA-12-0828	-0.292952	57	0.43	8.94	1	0	IDH1 WT
TCGA-12-0829	-0.466378	75	15.54	20.57	1	1	IDH1 WT
TCGA-12-1088	0.887338	53		127.5	1	0	IDH1 WT
TCGA-12-1089	-0.488128	64		5.81	1	0	IDH1 WT
TCGA-12-1090	-0.542843	58		7.59	1	1
TCGA-12-1091	-0.558106	10	1.84	33.18	1	1
TCGA-12-1092	-0.443861	58	20.93	21.71	1	1	IDH1 WT
TCGA-12-1093	0.607792	66	10.58	15.97	1	0	IDH1 WT
TCGA-12-1094	-0.492267	56	6.11	12.22	1	0
TCGA-12-1095	1.55228	65	3.15	15.83	1	0
TCGA-12-1096	0.928864	55	8.87	9.1	1	0
TCGA-12-1097	0.249019	61	5.45	14.52	1	0
TCGA-12-1098	-0.462435	75	3.06	3.98	1	0
TCGA-12-1099	-0.377816	68	2.04	4.14	1	0
TCGA-12-1597	-0.480453	62	5.91	22.17	1	0	IDH1 WT
TCGA-12-1598	0.0267901	75		15.64	1	1	IDH1 WT
TCGA-12-1599	-0.413618	47	2.92	25.66	1	1	IDH1 WT
TCGA-12-1600	-0.728028	86	13.27	14.72	1	0	IDH1 WT
TCGA-12-1602	1.13729	58	4.6	6.77	1	1	IDH1 WT
TCGA-12-3644	-0.331686	47	37.52	59.72	1	1	IDH1 WT
TCGA-12-3646	-0.639754	59	43.2	43.99	1	1	IDH1 WT
TCGA-12-3648	-0.554937	61	2.83	26.91	1	1	IDH1 WT
TCGA-12-3649	-0.492343	76	11.53	15.21	1	0	IDH1 WT
TCGA-12-3650	-0.76408	46	7.85	10.94	1	0	IDH1 WT
TCGA-12-3651	-0.766631	77	11.76	12.68	1	1	IDH1 WT
TCGA-12-3652	-0.467938	60	6.67	34.89	1	0	IDH1 WT
TCGA-12-3653	-0.676691	34	7.36	14.52	1	0	IDH1 WT
TCGA-12-5295	-0.501365	60	13.11	14.91	1	1	IDH1 WT
TCGA-12-5299	0.305463	56		3.22	1	0	IDH1 WT
TCGA-12-5301	-0.0253521	59		2.04	1	1	IDH1 WT
TCGA-14-0736	-0.196306	49	4.2	15.11	1	0
TCGA-14-0781	-0.515553	49		0.95	1	0	IDH1 WT
TCGA-14-0783	0.316899	36		6.21	1	1
TCGA-14-0786	-0.309089	50	4.17	23.03	1	1	IDH1 WT
TCGA-14-0787	-0.0781704	69		2.23	1	1	IDH1 WT
TCGA-14-0789	2.41251	54	3.45	11.24	1	1	IDH1 WT
TCGA-14-0790	-0.576482	64		13.76	1	1	IDH1 WT
TCGA-14-0812	0.263969	65		3.25	1	1	IDH1 WT
TCGA-14-0813	-0.225534	78		1.35	1	1	IDH1 WT
TCGA-14-0817	-0.351866	69		5.39	1	0	IDH1 WT
TCGA-14-0865	-0.630723	67	7.06	16.49	1	1	IDH1 WT
TCGA-14-0866	-0.460553	55	3.19	26.31	1	1
TCGA-14-0867	0.424658	67		2.04	1	1	IDH1 WT
TCGA-14-0871	-0.343333	74		28.91	1	0	IDH1 WT
TCGA-14-1034	1.45685	60	9.26	15.93	1	1	IDH1 WT
TCGA-14-1037	0.744487	66	10.71	19.28	1	0	IDH1 WT
TCGA-14-1396	-0.076198	78		1.12	1	1	IDH1 WT
TCGA-14-1401	-0.19261	54		3.75	1	1
TCGA-14-1402	0.11793	58	10.94	32.03	1	1
TCGA-14-1451	-0.124077	39	0.62	23.09	1	0	IDH1 WT
TCGA-14-1452	-0.608884	60	5.65	7.1	1	1
TCGA-14-1453	-0.41923	69		1.15	1	0	IDH1 WT
TCGA-14-1454	-0.337514	54	9.56	30.16	1	0
TCGA-14-1455	0.230034	61		0.92	1	1	IDH1 WT
TCGA-14-1456	-0.464373	23	3.22	40.93	0	0	IDH1 Mut
TCGA-14-1458	-0.788653	54	2.66	6.67	1	1	IDH1 Mut
TCGA-14-1459	-0.383986	63	9.03	12.42	1	1
TCGA-14-1794	0.528206	59		0.99	1	0	IDH1 WT
TCGA-14-1795	0.228419	66		1.97	1	1	IDH1 WT
TCGA-14-1821	-0.628862	31	10.87	17.77	1	1	IDH1 Mut
TCGA-14-1823	-0.253238	58	4.6	17.84	1	1	IDH1 WT
TCGA-14-1825	-0.687771	70	2.69	7.62	1	0	IDH1 WT
TCGA-14-1827	-0.285407	51		5.88	1	1	IDH1 WT
TCGA-14-1829	-0.384359	57	7.16	7.16	0	0	IDH1 WT
TCGA-14-2554	-0.460851	52		17.48	1	0	IDH1 WT
TCGA-14-2555	-0.320555	44	7.95	7.95	0	1
TCGA-14-3476	-0.495811	74	0.3	0.39	1	0	IDH1 WT
TCGA-14-3477	-0.646889	38	3.78	3.78	0	0	IDH1 WT
TCGA-14-4157	-0.57708	40	3.15	3.42	0	1	IDH1 Mut
TCGA-15-0742	-0.79679	65	7.62	13.76	1		IDH1 WT
TCGA-15-1444	-0.671514	21	50.92	50.49	1	1	IDH1 Mut
TCGA-15-1446	-0.516138	55	14.55	19.09	0	0	IDH1 WT
TCGA-15-1447	-0.356189	36	11.17	53.15	0	1
TCGA-15-1449	-0.329556	65	2.43	13.27	1	1
TCGA-16-0846	-0.759391	85		3.91	1	1	IDH1 WT
TCGA-16-0848	-0.518959	57	4.24	17.58	1	1
TCGA-16-0849	-0.916436	54	26.05	26.05	0	0	IDH1 Mut
TCGA-16-0850	-0.531367	52	2.73	16.36	1	0	IDH1 Mut
TCGA-16-0861	-0.3576	65	3.09		0	0	IDH1 WT
TCGA-16-1045	2.41534	49	21.48	29.01	1	1	IDH1 WT
TCGA-16-1047	-0.474451	66	0.82	4.57	1	0
TCGA-16-1048	-0.474335				0	0	IDH1 WT
TCGA-16-1055	-0.139441	48	9.46	10.28	1	0
TCGA-16-1056	-0.522233	55	7.85	13.99	1	0
TCGA-16-1060	1.09603	70	3.65	9.13	1	0
TCGA-16-1062	-0.758664	57	17.02	21.22	1	1
TCGA-16-1063	-0.205781	72	12.12	13.96	1	0
TCGA-16-1460	-0.517965	36	6.41	6.41	0	1	IDH1 Mut
TCGA-19-0955	-0.368408	71	11.76	11.76	0	1
TCGA-19-0957	0.0178253	48	1.64	21.88	1	0	IDH1 WT
TCGA-19-0960	-0.722921	83	8.61	8.61	0	1
TCGA-19-0962	0.0215067	77		0.66	1	1
TCGA-19-0963	-0.496754	61	10.18	14.26	1	0
TCGA-19-0964	-0.266667	70	3.38	3.38	0	1
TCGA-19-1385	0.871574	69	5.81	10.74	1	1	IDH1 WT
TCGA-19-1386	-0.661821	51	7.79	9.07	1	0	IDH1 WT
TCGA-19-1387	0.0830972	81	2.6	5.95	0	1	IDH1 WT
TCGA-19-1388	-0.862793	58	4.86	12.94	1	1	IDH1 WT
TCGA-19-1389	0.868855	51	2.66	4.63	1	0	IDH1 WT
TCGA-19-1390	-0.78052	63		25.36	1	1	IDH1 WT
TCGA-19-1392	0.463992	72		3.65	1	1
TCGA-19-1786	-0.301624	64	7.16	7.16	0	0	IDH1 WT
TCGA-19-1787	-0.787062	48	10.12	12.65	1	1
TCGA-19-1788	-0.429564	39		3.68	1	1	IDH1 Mut
TCGA-19-1789	-0.45602	69		3.25	1	1	IDH1 WT
TCGA-19-1790	4.748	56	2.89	5.06	1	0	IDH1 WT
TCGA-19-1791	-0.450031	82	0.13	0.13	0	0	IDH1 WT
TCGA-19-2619	-0.607738	55	4.8	9.66	0	1	IDH1 WT
TCGA-19-2620	-0.386735	70		4.86	1	1	IDH1 WT
TCGA-19-2621	-0.716175	83		1.08	1	1	IDH1 WT
TCGA-19-2623	-0.104837	65	7.52	7.52	0	1	IDH1 WT
TCGA-19-2624	-0.837968	51		0.16	1	0	IDH1 WT
TCGA-19-2625	2.68988	76		4.07	1	0	IDH1 WT
TCGA-19-2629	-0.633185	60	4.76	24.21	1	0	IDH1 Mut
TCGA-19-2631	-0.693647	74		7	1	1	IDH1 WT
TCGA-19-4068	-0.677372	68	4.5	4.5	0	0	IDH1 WT
TCGA-19-5947	1.81163	47	1.41	6.64	1	0	IDH1 WT
TCGA-19-5950	-0.789266	52	9.66	17.18	1	1	IDH1 WT
TCGA-19-5951	-0.54583	76		8.02	1	0	IDH1 WT
TCGA-19-5952	2.06936	62		18.89	1	0	IDH1 WT
TCGA-19-5954	-0.383181	72		12.09	1	1	IDH1 WT
TCGA-19-5955	1.44638	83		1.77	1	1	IDH1 WT
TCGA-19-5956	-0.699345	53	21.25	22.47	1	0
TCGA-19-5958	-0.0196836	56	11.7	14.06	1	0	IDH1 WT
TCGA-19-5959	-0.310673	77	10.45	16.79	1	1	IDH1 WT
TCGA-19-5960	-0.495043	56	12.55	14.95	1	0	IDH1 WT
TCGA-26-1438	-0.172442	36	5.19	10.02	0	0
TCGA-26-1439	-0.465927	63	9.33	13.86	1	0	IDH1 WT
TCGA-26-1440	-0.224025	48	7.65	9.72	0	0
TCGA-26-1442	-0.448031	43	31.31	31.31	0	1	IDH1 Mut
TCGA-26-1443	-0.620289	60	7.13	7.13	0	1
TCGA-26-1799	-0.561504	68	7	9.36	1	0	IDH1 WT
TCGA-26-5132	-0.454768	74	9.4	9.4	0	1	IDH1 WT
TCGA-26-5133	-0.299206	59	12.16	14.85	0	0	IDH1 WT
TCGA-26-5134	0.108946	74	5.49	5.49	0	0	IDH1 WT
TCGA-26-5135	-0.181674	72		8.87	1	1	IDH1 WT
TCGA-26-5136	-0.193519	78		18.96	1	1	IDH1 WT
TCGA-26-5139	0.290087	65	1.58	1.58	0	0	IDH1 WT
TCGA-27-1830	-0.289448	57	4.07	5.06	1	0	IDH1 WT
TCGA-27-1831	-0.114274	66	4.73	16.59	1	0	IDH1 WT
TCGA-27-1832	-0.304685	59	5.78	9.86	1	0	IDH1 WT
TCGA-27-1833	-0.475868	67	15.41	24.21	1	0	IDH1 WT
TCGA-27-1834	-0.586194	56	11.01	40.51	1	1	IDH1 WT
TCGA-27-1835	-0.439336	53	5.16	21.29	1	1	IDH1 WT
TCGA-27-1836	-0.342532	33	5.65	30.03	1	1	IDH1 WT
TCGA-27-1837	-0.752572	36	4.47	14.03	1	1	IDH1 WT
TCGA-27-1838	0.243448	59	3.91	11.5	1	0	IDH1 WT
TCGA-27-2518	-0.365803	52	17.71	24.74	1	0	IDH1 WT
TCGA-27-2519	1.02523	48	8.41	18.07	1	0	IDH1 WT
TCGA-27-2521	-0.582935	34		16.75	1	1	IDH1 Mut
TCGA-27-2523	-0.631563	63	13.21	16.06	1	1	IDH1 WT
TCGA-27-2524	-0.424785	56		7.59	1	0	IDH1 WT
TCGA-27-2526	-0.563214	79		2.86	1	0	IDH1 WT
TCGA-27-2527	-0.13234	81		14.39	1	1	IDH1 WT
TCGA-27-2528	-0.164516	62	2.37	15.77	1	1	IDH1 WT
TCGA-28-1745	-0.350053	76	10.41	11.33	0	0	IDH1 WT
TCGA-28-1746	-0.47855	77	0.2	0.2	0	1	IDH1 WT
TCGA-28-1747	-0.829106	44		2.53	1	1	IDH1 WT
TCGA-28-1749	-0.711568	73	9.2	9.2	0	0	IDH1 WT
TCGA-28-1750	-0.715599	40	3.81	8.34	0	0	IDH1 WT
TCGA-28-1751	-0.0741604	61	7.19	7.62	0	0	IDH1 WT
TCGA-28-1752	-0.582946	42	8.48	8.48	0	1	IDH1 WT
TCGA-28-1753	1.39893	53	1.22	1.22	0	0	IDH1 WT
TCGA-28-1755	-0.321271	52		1.54	1	0	IDH1 WT
TCGA-28-1756	-0.185499	78	2.83	2.83	0	1
TCGA-28-1757	-0.542231	71	0.13	0.13	0	1	IDH1 WT
TCGA-28-1760	0.32733	48	3.45	4.7	0	0	IDH1 WT
TCGA-28-2501	2.6717				0	1	IDH1 WT
TCGA-28-2502	-0.316117	65	0.66	0.66	0	0	IDH1 WT
TCGA-28-2506	-0.449302	63	2.76	6.73	0	1	IDH1 WT
TCGA-28-2509	-0.376762	77	4.76	4.76	0	1	IDH1 WT
TCGA-28-2510	1.85863				0	0	IDH1 WT
TCGA-28-2513	0.732943	69	2.46	7.29	0	0	IDH1 WT
TCGA-28-2514	-0.667577	45	5.26	5.26	0	0	IDH1 WT
TCGA-28-5204	0.00516921	72		14.91	1	0	IDH1 WT
TCGA-28-5207	0.829891	71		11.27	1	0	IDH1 WT
TCGA-28-5208	0.972005	52	4.86	17.87	1	1	IDH1 WT
TCGA-28-5209	-0.143587	66	14.52	14.52	0	1	IDH1 WT
TCGA-28-5213	0.531295	72	31.24	31.24	0	0	IDH1 WT
TCGA-28-5214	0.830094	53	8.11	23.42	1	0	IDH1 WT
TCGA-28-5215	0.421328	62	5.39	11.01	1	1	IDH1 WT
TCGA-28-5216	0.395759	52	13.63	13.63	0	0	IDH1 WT
TCGA-28-5218	0.07425	63		5.16	1	0	IDH1 WT
TCGA-28-5219	0.0776595	47	8.48	22.67	0	1	IDH1 WT
TCGA-28-5220	-0.650613	67	8.61	12.75	1	0	IDH1 WT
TCGA-28-6450	-0.806623	60		5.42	1	0	IDH1 WT
TCGA-32-1970	-0.616458	59	13.4	15.37	1	0	IDH1 WT
TCGA-32-1973	0.0905206	21	16.66	21.06	1	1
TCGA-32-1976	-0.246654	65		0.49	1	1	IDH1 WT
TCGA-32-1977	3.15054	63	0.1	0.1	0	1	IDH1 WT
TCGA-32-1978	-0.499754	57		15.83	1	0
TCGA-32-1979	-0.227839	69	8.71	19.48	1	0	IDH1 WT
TCGA-32-1980	-0.00296615	72		1.18	1	0	IDH1 WT
TCGA-32-1982	-0.417936	76		4.66	1	1	IDH1 WT
TCGA-32-1986	1.30472	68	7.65	12.68	1	0	IDH1 WT
TCGA-32-1987	0.287902	49	2.23	14.85	1	0
TCGA-32-1991	-0.499714	60	11.33	16.92	1	0	IDH1 WT
TCGA-32-2491	0.167663	63	2.3	12.22	1	0	IDH1 WT
TCGA-32-2494	0.517425	58	16.03	20.76	1	1	IDH1 WT
TCGA-32-2495	-0.814598	59	8.28	15.01	1	0	IDH1 WT
TCGA-32-2615	1.58509	62	4.3	15.93	1	0	IDH1 WT
TCGA-32-2616	-0.492269	48	5.98	7.36	1	1
TCGA-32-2632	-0.0818228	80		8.84	1	0	IDH1 WT
TCGA-32-2634	-0.740324	82	22.77	22.77	0	1	IDH1 WT
TCGA-32-2638	-0.431498	67		25.16	1	1	IDH1 WT
TCGA-32-4208	0.153063	25	21.12	21.12	0	1	IDH1 Mut
TCGA-32-4209	-0.335495	40	14.32	20.3	1	1	IDH1 WT
TCGA-32-4210	-0.745465	73		3.71	1	0	IDH1 WT
TCGA-32-4211	-0.722653	56		12.58	1	0	IDH1 WT
TCGA-32-4213	0.73812	47	18.43	19.84	0	1	IDH1 WT
TCGA-32-4719	-0.674072	73		10.84	1	0	IDH1 WT
TCGA-32-5222	0.0921777	66	6.34	19.22	1	1	IDH1 WT
TCGA-41-2571	-0.793766	89	0.85	0.85	1	0	IDH1 WT
TCGA-41-2572	-0.800161	67	4.01	13.34	1	0	IDH1 WT
TCGA-41-2573	-0.672722	59	5.49	8.94	0	1	IDH1 WT
TCGA-41-2575	-0.292571	75	4.3	9.53	1	0	IDH1 WT
TCGA-41-3392	-0.364376	88		0.99	1	0	IDH1 WT
TCGA-41-3393	2.22308	81		4.43	1	0	IDH1 WT
TCGA-41-3915	0.925784	48	9.46	11.83	1	1	IDH1 WT
TCGA-41-4097	0.683569	63		0.2	1	0	IDH1 WT
TCGA-41-5651	-0.661963	59	10.58	15.11	1	1	IDH1 WT
TCGA-76-4925	-0.476402	76	2.89	4.8	1	1	IDH1 WT
TCGA-76-4926	0.949623	68	1.12	4.53	1	0	IDH1 WT
TCGA-76-4927	-0.129182	58	13.67	17.58	1	0	IDH1 WT
TCGA-76-4928	0.645442	85		3.09	1	1	IDH1 WT
TCGA-76-4929	0.0874688	76		3.65	1	1	IDH1 WT
TCGA-76-4931	-0.306916	70	3.68	9.17	1	0	IDH1 WT
TCGA-76-4932	-0.536025	50		47.9	1	1	IDH1 WT
TCGA-76-4934	0.171628	66		2.53	1	1	IDH1 WT
TCGA-76-4935	-0.233759	52		36.83	1	1	IDH1 WT
TCGA-76-6191	-0.737793	57	10.61	16.69	1	0	IDH1 WT
TCGA-76-6192	-0.31527	74	2.5	3.29	1	0	IDH1 WT
TCGA-76-6193	3.2441	78	2.1	2.69	1	0	IDH1 WT
TCGA-76-6282	2.40453	63	15.05	17.05	1	0	IDH1 WT
TCGA-76-6285	-0.0831363	64		8.34	1	0	IDH1 WT
TCGA-81-5910	-0.613327	64		1.61	1	0	IDH1 WT
TCGA-87-5896	-0.617685	50	26.28	26.28	0	0	IDH1 WT
R001U	-0.251862	70		6.6	1		IDH1 WT
R002U	1.05287	42		17.73	1		IDH1 WT
R003U	1.04735	67		17.07	1		IDH1 WT
R004U	1.29546	50		27.2	1		IDH1 WT
R005U	-0.279868	58		12.8	1		IDH1 WT
R006U	-0.746921	59		17.53	1		IDH1 WT
R007U	1.97239	69		21.27	1		IDH1 WT
R008U	-0.978198	46		15.27	1		IDH1 WT
R009U	-0.786725	67		46.37	1		IDH1 Mut
R010U	-1.08484	50		22.8	1		IDH1 Mut
R012U	-1.41515	49		45.17	1		IDH1 Mut
R019U	1.19546	48		18.4	1		IDH1 WT
R020U	0.361187	52.5		40.9	1	1	IDH1 WT
R021U	-1.12233	44.5		13.43	1	1	IDH1 WT
R022U	0.685216	35		141.87	1	1	IDH1 WT
R023U	0.767401	64		18.7	1	0	IDH1 WT
R024U	-0.639437	46.4		16.67	1	0	IDH1 WT
R025U	2.24149	67		4.37	1	0	IDH1 WT
R026U	-0.606912	63.7		18.73	1	0	IDH1 WT
R027U	-1.23215	62		38.77	1	1	IDH1 Mut
R029U	-0.447371	52.3		17	1		IDH1 WT
R030U	0.266158
R033U	0.860224
R034U	0.738458
R035U	-0.369121
R038U	1.65058
R042U	1.73718
R056U	-1.04791	42		60.6667	0	1	IDH1 WT
R059U	0.267343	37		48.7	0		IDH1 WT
R060U	-0.988638	32		38.8333	0	1	IDH1 WT
R061U	0.195627	48		34.8333	1		IDH1 WT
R063U	-0.936749	34		32.6667	0	1	IDH1 WT
R064U	-1.00689	56		42.2667	0	1	IDH1 WT
R065U	-0.454301	38		25.8	1	1	IDH1 WT
R066U	0.137682	51		23.2667	0		IDH1 WT
R067U	1.19688	51		22.0333	1	0	IDH1 WT
R068U	-0.754249	74		19.0667	1	1	IDH1 WT
R070U	-1.13377	72		16.6333	0	1	IDH1 WT
R071U	0.749086	65		15.5333	1	1	IDH1 WT
R072U	-0.061729	74		13.8333	1	1	IDH1 WT
R074U	-1.14453	41		11.9667	1		IDH1 WT
R076U	-0.531873	40		57.6	1		IDH1 Mut
R077U	-0.949482	44		44.5	0	1	IDH1 Mut
R078U	-0.875405	39		81.4667	1		IDH1 WT
R080U	-1.21412	60		33.0333	1		IDH1 WT
R081U	-0.767196	58		16.9	1	0	IDH1 WT
R082U	1.0467	49		10.6333	0	0	IDH1 WT
R083U	-0.010367	50		33.7333	1	1	IDH1 WT
R084U	-0.659696	43		33.1	1		IDH1 WT
R085U	1.33412	51		32.2333	1		IDH1 WT
R086U	-1.14759	29		31.5	1		IDH1 WT
R087U	-0.322213	37		27.4333	0		IDH1 WT
R088U	1.05629	32		25.0667	1	0	IDH1 WT
R089U	-1.03291	41		15.2	1		IDH1 WT
R090U	1.80369	44		12.9333	1	0	IDH1 WT
R091U	-1.23215	45		11.8667	1	0	IDH1 WT
R092U	0.102453	47		10.9667	1	0	IDH1 WT
R093U	0.467087	73		8.3	0	0	IDH1 WT
R095U	0.811162	61		19.9333	0		IDH1 WT
R099U	-1.23215	57		19.4	0		IDH1 WT
R100U	0.149013	45		17.8	1		IDH1 WT
R101U	-0.723372	63		14	1		IDH1 WT
R102U	-1.08698	69		16.4333	1		IDH1 WT
R103U	-0.862437	55		18.5667	1		IDH1 WT
R104U	0.227738	54		27.6333	0		IDH1 WT
R105U	-0.658612	55		24.3	0		IDH1 WT
R106U	0.296013	51		13.3667	1		IDH1 WT
R107U	-0.886232	52		15.8	0		IDH1 WT
R108U	0.360797	56		8.63333	0		IDH1 WT
R109U	-0.031188	51		18.6667	1		IDH1 WT
R110U	-0.606431	49		8.2	0		IDH1 WT
R111U	-0.755682	31		14.2667	1		IDH1 WT
R112U	-0.056273	70		10.2667	1		IDH1 WT
R113U	0.20534	51		18.4667	1		IDH1 WT
R114U	-1.13036	45		74.6333	0		IDH1 WT

## Sheet: F2E
	MARCO	Subtype
TCGA-02-0001	3.17397	NE
TCGA-02-0003	2.5031	PN
TCGA-02-0004	-0.330845	ME
TCGA-02-0007	-0.282968
TCGA-02-0009	-0.257133	CL
TCGA-02-0010	-0.187141	PN
TCGA-02-0011	-0.263758	PN
TCGA-02-0014	-0.770762	PN
TCGA-02-0015	0.226922	ME
TCGA-02-0016	-0.527434	CL
TCGA-02-0021	-0.575825	CL
TCGA-02-0023	-0.197264	NE
TCGA-02-0024	-0.288594	PN
TCGA-02-0025	0.31465	ME
TCGA-02-0026	-0.0476845	PN
TCGA-02-0027	5.57385	CL
TCGA-02-0028	4.98417	PN
TCGA-02-0033	0.00142683	ME
TCGA-02-0034	3.98219	ME
TCGA-02-0038	-0.485548	CL
TCGA-02-0039	-0.399738	ME
TCGA-02-0043	0.318059	CL
TCGA-02-0046	1.34459	PN
TCGA-02-0047	-0.0973961	ME
TCGA-02-0048	-0.670086	CL
TCGA-02-0051	0.570038	ME
TCGA-02-0052	-0.274909	PN
TCGA-02-0054	-0.00137589	ME
TCGA-02-0057	0.00435337	CL
TCGA-02-0058	6.09141	NE
TCGA-02-0059	-0.234725	ME
TCGA-02-0060	5.8749	NE
TCGA-02-0064	1.84237	ME
TCGA-02-0068	-0.296252	CL
TCGA-02-0069	-0.528601	PN
TCGA-02-0070	0.353916	ME
TCGA-02-0071	-0.307212	CL
TCGA-02-0074	-0.558548	PN
TCGA-02-0075	-0.637025	ME
TCGA-02-0079	-0.46365	ME
TCGA-02-0080	-0.0174143	PN
TCGA-02-0083	-0.413627	CL
TCGA-02-0084	-0.175936	ME
TCGA-02-0085	-0.366138	NE
TCGA-02-0086	-0.309705	ME
TCGA-02-0087	-0.0532	PN
TCGA-02-0089	-0.163238	NE
TCGA-02-0099	0.160711	ME
TCGA-02-0102	-0.188483	CL
TCGA-02-0104	-0.362803	PN
TCGA-02-0106	0.657595	ME
TCGA-02-0107	1.99615	ME
TCGA-02-0111	0.505478	ME
TCGA-02-0113	-0.333888	CL
TCGA-02-0114	-0.635139	PN
TCGA-02-0115	-0.314033	NE
TCGA-02-0116	-0.631863
TCGA-02-0258	-0.538197	PN
TCGA-02-0260	-0.502721	CL
TCGA-02-0266	-0.185407	ME
TCGA-02-0269	-0.593573	CL
TCGA-02-0271	-0.676478	ME
TCGA-02-0281	-0.588347	PN
TCGA-02-0285	0.0548162	CL
TCGA-02-0289	-0.403856	CL
TCGA-02-0290	-0.348875	CL
TCGA-02-0317	-0.461618	CL
TCGA-02-0321	-0.0512965	PN
TCGA-02-0324	0.0635892	CL
TCGA-02-0325	0.416274	PN
TCGA-02-0326	-0.513011	NE
TCGA-02-0330	-0.00373695
TCGA-02-0332	0.667462
TCGA-02-0333	-0.344713	CL
TCGA-02-0337	-0.0556129	ME
TCGA-02-0338	-0.663	PN
TCGA-02-0339	-0.541711	PN
TCGA-02-0422	-0.491136	CL
TCGA-02-0430	-0.856014	CL
TCGA-02-0432	-0.474342	PN
TCGA-02-0439	-0.364681	PN
TCGA-02-0440	-0.541283	PN
TCGA-02-0446	-0.139767	NE
TCGA-02-0451	-0.751619	NE
TCGA-02-0456	4.18608	ME
TCGA-02-2466	-0.665361	PN
TCGA-02-2470	-0.182353	NE
TCGA-02-2483	-0.468639	PN
TCGA-02-2485	-0.498081	CL
TCGA-02-2486	0.837876	ME
TCGA-06-0122	2.10515	ME
TCGA-06-0124	0.545279	ME
TCGA-06-0125	-0.418082	CL
TCGA-06-0126	-0.816874	CL
TCGA-06-0127	-0.590035	NE
TCGA-06-0128	-0.354602	PN
TCGA-06-0129	-0.742931	PN
TCGA-06-0130	0.301161	ME
TCGA-06-0132	1.52775	NE
TCGA-06-0133	-0.46363	NE
TCGA-06-0137	0.56719	CL
TCGA-06-0138	-0.272026	ME
TCGA-06-0139	3.70267	ME
TCGA-06-0140	0.763481	ME
TCGA-06-0141	2.4079	ME
TCGA-06-0142	-0.217282	NE
TCGA-06-0143	1.141	ME
TCGA-06-0145	-0.170827	CL
TCGA-06-0146	-0.471073	PN
TCGA-06-0147	3.04631	ME
TCGA-06-0148	-0.552861	CL
TCGA-06-0149	-0.414544	ME
TCGA-06-0152	0.679935	ME
TCGA-06-0154	0.190288	ME
TCGA-06-0155	-0.670121	ME
TCGA-06-0156	0.479315	ME
TCGA-06-0157	-0.703482	CL
TCGA-06-0158	-1.03838	CL
TCGA-06-0160	-0.633645	NE
TCGA-06-0162	-0.573237	NE
TCGA-06-0164	-0.430598	ME
TCGA-06-0166	0.308742	PN
TCGA-06-0167	-0.791543	NE
TCGA-06-0168	0.448942	ME
TCGA-06-0169	2.05863	ME
TCGA-06-0171	-0.25193	NE
TCGA-06-0173	0.280139
TCGA-06-0174	-0.595057	PN
TCGA-06-0175	0.00720542	ME
TCGA-06-0176	0.993493	ME
TCGA-06-0177	-0.521882	PN
TCGA-06-0178	-0.5579	PN
TCGA-06-0179	0.0875182	NE
TCGA-06-0182	-0.476375	CL
TCGA-06-0184	-0.547297	ME
TCGA-06-0185	-0.503872	CL
TCGA-06-0187	0.00707658	CL
TCGA-06-0188	-0.988275	PN
TCGA-06-0189	0.798108	ME
TCGA-06-0190	-0.0179761	ME
TCGA-06-0192	-0.72393	ME
TCGA-06-0194	1.14126	ME
TCGA-06-0195	-0.75119	NE
TCGA-06-0197	-0.429287	ME
TCGA-06-0201	0.982737	NE
TCGA-06-0206	-0.620756	ME
TCGA-06-0208	-0.943665	NE
TCGA-06-0210	-0.291515	ME
TCGA-06-0211	-0.716833	CL
TCGA-06-0213	1.13872	ME
TCGA-06-0214	-0.612198	ME
TCGA-06-0216	-0.47094	CL
TCGA-06-0219	-0.0843517	NE
TCGA-06-0221	-0.421959	NE
TCGA-06-0237	-0.563686	NE
TCGA-06-0238	-0.0588262	PN
TCGA-06-0240	-0.718324	NE
TCGA-06-0241	-0.699627	PN
TCGA-06-0394	-0.410484	CL
TCGA-06-0397	-0.392774	ME
TCGA-06-0402	-0.836271	CL
TCGA-06-0409	0.195441	ME
TCGA-06-0410	-0.626817	PN
TCGA-06-0412	0.298149	ME
TCGA-06-0413	-0.552201	PN
TCGA-06-0414	-0.73925	PN
TCGA-06-0644	1.21284	ME
TCGA-06-0645	1.22588	ME
TCGA-06-0646	-0.485308	ME
TCGA-06-0648	-0.414505	PN
TCGA-06-0649	0.342208	ME
TCGA-06-0650	0.145874	ME
TCGA-06-0686	-0.86757	PN
TCGA-06-0743	-0.40004	CL
TCGA-06-0744	-0.890448	CL
TCGA-06-0745	-0.228916	ME
TCGA-06-0747	-0.604959	CL
TCGA-06-0749	-0.142142	NE
TCGA-06-0750	1.15041	ME
TCGA-06-0875	-0.642709	PN
TCGA-06-0876	-0.187666	CL
TCGA-06-0877	-0.460609	CL
TCGA-06-0878	0.508972	ME
TCGA-06-0879	-0.313083	ME
TCGA-06-0881	4.83315	ME
TCGA-06-0882	-0.368321	ME
TCGA-06-0939	0.0780539	NE
TCGA-06-1084	-0.285214	ME
TCGA-06-1086	-0.643687	ME
TCGA-06-1087	-0.584185	PN
TCGA-06-1800	-0.166226	ME
TCGA-06-1801	-0.52154	PN
TCGA-06-1802	-0.470657	ME
TCGA-06-1804	-0.685508
TCGA-06-1805	-0.00800022	PN
TCGA-06-2557	-0.64736	ME
TCGA-06-2558	-0.611654	PN
TCGA-06-2559	-0.640553	ME
TCGA-06-2561	-0.321918	ME
TCGA-06-2562	-0.358628	ME
TCGA-06-2563	-0.515957	CL
TCGA-06-2564	-0.557642	CL
TCGA-06-2565	-0.813708	CL
TCGA-06-2566	-0.0983344	NE
TCGA-06-2567	0.00772205	ME
TCGA-06-2569	-0.603376
TCGA-06-2570	-0.612674	PN
TCGA-06-5408	-0.208851	CL
TCGA-06-5410	3.74328	ME
TCGA-06-5411	-0.361019	NE
TCGA-06-5412	1.65228	ME
TCGA-06-5413	2.50815	ME
TCGA-06-5414	0.38587	CL
TCGA-06-5415	-0.484148	CL
TCGA-06-5416	-0.249356	PN
TCGA-06-5417	-0.349752
TCGA-06-5418	0.791448	ME
TCGA-06-5856	0.148344	CL
TCGA-06-5858	-0.474254	ME
TCGA-06-5859	-0.690406	ME
TCGA-06-6389	-0.220628	PN
TCGA-06-6390	1.40502	CL
TCGA-06-6391	-0.654885	PN
TCGA-08-0244	0.168281	CL
TCGA-08-0245	-0.68738	PN
TCGA-08-0246	0.322751	CL
TCGA-08-0344	-0.495555	PN
TCGA-08-0345	-0.186801	PN
TCGA-08-0346	-0.111518	ME
TCGA-08-0347	-0.401675	PN
TCGA-08-0348	-0.468952	PN
TCGA-08-0349	-0.520877	NE
TCGA-08-0350	-0.44052	PN
TCGA-08-0351	-0.361794	NE
TCGA-08-0352	-0.314455	ME
TCGA-08-0353	-0.272781	PN
TCGA-08-0354	0.605363	CL
TCGA-08-0355	-0.11651	CL
TCGA-08-0356	-0.452192	CL
TCGA-08-0357	-0.38185	CL
TCGA-08-0358	-0.134254	CL
TCGA-08-0359	1.35609	NE
TCGA-08-0360	3.30959	ME
TCGA-08-0373	0.496895	ME
TCGA-08-0375	-0.490171	CL
TCGA-08-0380	-0.231745	ME
TCGA-08-0385	-0.437305	PN
TCGA-08-0386	-0.520995
TCGA-08-0389	-0.556622	NE
TCGA-08-0390	-0.252366	ME
TCGA-08-0392	-0.185189	ME
TCGA-08-0509	-0.671729	ME
TCGA-08-0510	0.668191	ME
TCGA-08-0511	-0.444734	CL
TCGA-08-0512	0.829321	ME
TCGA-08-0514	-0.486159	CL
TCGA-08-0516	-0.533328	CL
TCGA-08-0517	-0.696315	PN
TCGA-08-0518	-0.310121	CL
TCGA-08-0520	-0.326895	NE
TCGA-08-0521	-0.0690771	CL
TCGA-08-0522	-0.196433	ME
TCGA-08-0524	-0.516258	PN
TCGA-08-0525	-0.150001	CL
TCGA-08-0529	-0.731259	CL
TCGA-08-0531	-0.539268	CL
TCGA-12-0616	-0.269564	PN
TCGA-12-0618	-0.654813	PN
TCGA-12-0619	0.618202	ME
TCGA-12-0620	-0.210389	ME
TCGA-12-0654	-0.0462119	ME
TCGA-12-0656	0.0100381	CL
TCGA-12-0657	-0.0367902	CL
TCGA-12-0670	-0.357649	NE
TCGA-12-0688	-0.239476	CL
TCGA-12-0692	-0.455161	ME
TCGA-12-0703	-0.515468	CL
TCGA-12-0707	-0.281686	NE
TCGA-12-0772	0.412081	ME
TCGA-12-0773	-0.285526
TCGA-12-0775	0.590601	ME
TCGA-12-0776	2.53031	ME
TCGA-12-0778	0.033396	ME
TCGA-12-0780	-0.473124	CL
TCGA-12-0818	-0.352642	PN
TCGA-12-0819	-0.690556	NE
TCGA-12-0820	-0.203592	CL
TCGA-12-0821	-0.419904
TCGA-12-0822	-0.15916	ME
TCGA-12-0826	-0.342288	NE
TCGA-12-0827	0.601425	ME
TCGA-12-0828	-0.292952	CL
TCGA-12-0829	-0.466378	ME
TCGA-12-1088	0.887338	ME
TCGA-12-1089	-0.488128	NE
TCGA-12-1090	-0.542843
TCGA-12-1091	-0.558106	CL
TCGA-12-1092	-0.443861	ME
TCGA-12-1093	0.607792	ME
TCGA-12-1094	-0.492267	CL
TCGA-12-1095	1.55228	ME
TCGA-12-1096	0.928864	ME
TCGA-12-1097	0.249019
TCGA-12-1098	-0.462435	CL
TCGA-12-1099	-0.377816	PN
TCGA-12-1597	-0.480453	PN
TCGA-12-1598	0.0267901	PN
TCGA-12-1599	-0.413618	ME
TCGA-12-1600	-0.728028	CL
TCGA-12-1602	1.13729	PN
TCGA-12-3644	-0.331686	PN
TCGA-12-3646	-0.639754	PN
TCGA-12-3648	-0.554937	CL
TCGA-12-3649	-0.492343	CL
TCGA-12-3650	-0.76408	CL
TCGA-12-3651	-0.766631	PN
TCGA-12-3652	-0.467938	CL
TCGA-12-3653	-0.676691	CL
TCGA-12-5295	-0.501365	ME
TCGA-12-5299	0.305463	CL
TCGA-12-5301	-0.0253521	PN
TCGA-14-0736	-0.196306	ME
TCGA-14-0781	-0.515553	ME
TCGA-14-0783	0.316899	ME
TCGA-14-0786	-0.309089	CL
TCGA-14-0787	-0.0781704	CL
TCGA-14-0789	2.41251	ME
TCGA-14-0790	-0.576482	CL
TCGA-14-0812	0.263969	NE
TCGA-14-0813	-0.225534	NE
TCGA-14-0817	-0.351866	ME
TCGA-14-0865	-0.630723	PN
TCGA-14-0866	-0.460553	CL
TCGA-14-0867	0.424658	ME
TCGA-14-0871	-0.343333
TCGA-14-1034	1.45685	ME
TCGA-14-1037	0.744487	ME
TCGA-14-1396	-0.076198	ME
TCGA-14-1401	-0.19261	PN
TCGA-14-1402	0.11793	CL
TCGA-14-1451	-0.124077	PN
TCGA-14-1452	-0.608884	ME
TCGA-14-1453	-0.41923	CL
TCGA-14-1454	-0.337514	PN
TCGA-14-1455	0.230034	PN
TCGA-14-1456	-0.464373	PN
TCGA-14-1458	-0.788653	NE
TCGA-14-1459	-0.383986
TCGA-14-1794	0.528206	PN
TCGA-14-1795	0.228419	PN
TCGA-14-1821	-0.628862	PN
TCGA-14-1823	-0.253238	ME
TCGA-14-1825	-0.687771	PN
TCGA-14-1827	-0.285407	NE
TCGA-14-1829	-0.384359	ME
TCGA-14-2554	-0.460851	ME
TCGA-14-2555	-0.320555	CL
TCGA-14-3476	-0.495811	NE
TCGA-14-3477	-0.646889	PN
TCGA-14-4157	-0.57708	PN
TCGA-15-0742	-0.79679	CL
TCGA-15-1444	-0.671514
TCGA-15-1446	-0.516138	CL
TCGA-15-1447	-0.356189	NE
TCGA-15-1449	-0.329556	NE
TCGA-16-0846	-0.759391
TCGA-16-0848	-0.518959	PN
TCGA-16-0849	-0.916436	PN
TCGA-16-0850	-0.531367	PN
TCGA-16-0861	-0.3576
TCGA-16-1045	2.41534	ME
TCGA-16-1047	-0.474451	CL
TCGA-16-1048	-0.474335	CL
TCGA-16-1055	-0.139441	CL
TCGA-16-1056	-0.522233	CL
TCGA-16-1060	1.09603	ME
TCGA-16-1062	-0.758664	CL
TCGA-16-1063	-0.205781	CL
TCGA-16-1460	-0.517965	PN
TCGA-19-0955	-0.368408	CL
TCGA-19-0957	0.0178253	PN
TCGA-19-0960	-0.722921	PN
TCGA-19-0962	0.0215067	NE
TCGA-19-0963	-0.496754	NE
TCGA-19-0964	-0.266667	CL
TCGA-19-1385	0.871574	ME
TCGA-19-1386	-0.661821	CL
TCGA-19-1387	0.0830972	PN
TCGA-19-1388	-0.862793
TCGA-19-1389	0.868855	ME
TCGA-19-1390	-0.78052	PN
TCGA-19-1392	0.463992	PN
TCGA-19-1786	-0.301624	CL
TCGA-19-1787	-0.787062	ME
TCGA-19-1788	-0.429564	NE
TCGA-19-1789	-0.45602	CL
TCGA-19-1790	4.748	ME
TCGA-19-1791	-0.450031	CL
TCGA-19-2619	-0.607738	CL
TCGA-19-2620	-0.386735	CL
TCGA-19-2621	-0.716175	CL
TCGA-19-2623	-0.104837	ME
TCGA-19-2624	-0.837968	CL
TCGA-19-2625	2.68988	ME
TCGA-19-2629	-0.633185
TCGA-19-2631	-0.693647	CL
TCGA-19-4068	-0.677372	CL
TCGA-19-5947	1.81163	ME
TCGA-19-5950	-0.789266	CL
TCGA-19-5951	-0.54583	CL
TCGA-19-5952	2.06936	CL
TCGA-19-5954	-0.383181	CL
TCGA-19-5955	1.44638	ME
TCGA-19-5956	-0.699345	PN
TCGA-19-5958	-0.0196836	NE
TCGA-19-5959	-0.310673	CL
TCGA-19-5960	-0.495043	CL
TCGA-26-1438	-0.172442	ME
TCGA-26-1439	-0.465927	CL
TCGA-26-1440	-0.224025	CL
TCGA-26-1442	-0.448031
TCGA-26-1443	-0.620289	CL
TCGA-26-1799	-0.561504	NE
TCGA-26-5132	-0.454768	ME
TCGA-26-5133	-0.299206
TCGA-26-5134	0.108946
TCGA-26-5135	-0.181674	ME
TCGA-26-5136	-0.193519	ME
TCGA-26-5139	0.290087	CL
TCGA-27-1830	-0.289448	ME
TCGA-27-1831	-0.114274	ME
TCGA-27-1832	-0.304685	ME
TCGA-27-1833	-0.475868	CL
TCGA-27-1834	-0.586194
TCGA-27-1835	-0.439336	CL
TCGA-27-1836	-0.342532	NE
TCGA-27-1837	-0.752572	CL
TCGA-27-1838	0.243448	ME
TCGA-27-2518	-0.365803	NE
TCGA-27-2519	1.02523	ME
TCGA-27-2521	-0.582935	PN
TCGA-27-2523	-0.631563	CL
TCGA-27-2524	-0.424785	ME
TCGA-27-2526	-0.563214	CL
TCGA-27-2527	-0.13234	ME
TCGA-27-2528	-0.164516	CL
TCGA-28-1745	-0.350053	ME
TCGA-28-1746	-0.47855	PN
TCGA-28-1747	-0.829106	CL
TCGA-28-1749	-0.711568	CL
TCGA-28-1750	-0.715599	ME
TCGA-28-1751	-0.0741604	ME
TCGA-28-1752	-0.582946	NE
TCGA-28-1753	1.39893	ME
TCGA-28-1755	-0.321271
TCGA-28-1756	-0.185499	NE
TCGA-28-1757	-0.542231	CL
TCGA-28-1760	0.32733	CL
TCGA-28-2501	2.6717	ME
TCGA-28-2502	-0.316117	ME
TCGA-28-2506	-0.449302	NE
TCGA-28-2509	-0.376762	ME
TCGA-28-2510	1.85863	NE
TCGA-28-2513	0.732943	ME
TCGA-28-2514	-0.667577	CL
TCGA-28-5204	0.00516921	CL
TCGA-28-5207	0.829891	CL
TCGA-28-5208	0.972005	CL
TCGA-28-5209	-0.143587	CL
TCGA-28-5213	0.531295	ME
TCGA-28-5214	0.830094	ME
TCGA-28-5215	0.421328	PN
TCGA-28-5216	0.395759	ME
TCGA-28-5218	0.07425	ME
TCGA-28-5219	0.0776595	CL
TCGA-28-5220	-0.650613
TCGA-28-6450	-0.806623	CL
TCGA-32-1970	-0.616458	CL
TCGA-32-1973	0.0905206
TCGA-32-1976	-0.246654	PN
TCGA-32-1977	3.15054	CL
TCGA-32-1978	-0.499754	CL
TCGA-32-1979	-0.227839	CL
TCGA-32-1980	-0.00296615	NE
TCGA-32-1982	-0.417936	ME
TCGA-32-1986	1.30472	ME
TCGA-32-1987	0.287902	ME
TCGA-32-1991	-0.499714	CL
TCGA-32-2491	0.167663	ME
TCGA-32-2494	0.517425	ME
TCGA-32-2495	-0.814598	CL
TCGA-32-2615	1.58509	ME
TCGA-32-2616	-0.492269	ME
TCGA-32-2632	-0.0818228	ME
TCGA-32-2634	-0.740324
TCGA-32-2638	-0.431498	CL
TCGA-32-4208	0.153063	PN
TCGA-32-4209	-0.335495	ME
TCGA-32-4210	-0.745465	PN
TCGA-32-4211	-0.722653	NE
TCGA-32-4213	0.73812	ME
TCGA-32-4719	-0.674072	CL
TCGA-32-5222	0.0921777	CL
TCGA-41-2571	-0.793766	PN
TCGA-41-2572	-0.800161	CL
TCGA-41-2573	-0.672722	NE
TCGA-41-2575	-0.292571	PN
TCGA-41-3392	-0.364376	CL
TCGA-41-3393	2.22308	ME
TCGA-41-3915	0.925784	ME
TCGA-41-4097	0.683569	ME
TCGA-41-5651	-0.661963	PN
TCGA-76-4925	-0.476402	CL
TCGA-76-4926	0.949623	CL
TCGA-76-4927	-0.129182	CL
TCGA-76-4928	0.645442	ME
TCGA-76-4929	0.0874688
TCGA-76-4931	-0.306916	CL
TCGA-76-4932	-0.536025	CL
TCGA-76-4934	0.171628	PN
TCGA-76-4935	-0.233759	PN
TCGA-76-6191	-0.737793	PN
TCGA-76-6192	-0.31527	PN
TCGA-76-6193	3.2441	ME
TCGA-76-6282	2.40453	ME
TCGA-76-6285	-0.0831363	PN
TCGA-81-5910	-0.613327	CL
TCGA-87-5896	-0.617685	CL
R001U	-0.251862	ME
R002U	1.05287	ME
R003U	1.04735	CL
R004U	1.29546	ME
R005U	-0.279868	CL
R006U	-0.746921	NE
R007U	1.97239	NE
R008U	-0.978198	PN
R009U	-0.786725	PN
R010U	-1.08484	ME
R012U	-1.41515	PN
R019U	1.19546	ME
R030U	0.266158	CL
R033U	0.860224	ME
R034U	0.738458	ME
R035U	-0.369121	CL
R038U	1.65058	CL
R042U	1.73718	ME
R056U	-1.04791	CL
R059U	0.267343	ME
R060U	-0.988638	CL
R061U	0.195627	CL
R063U	-0.936749	NE
R064U	-1.00689	NE
R065U	-0.454301	CL
R066U	0.137682	NE
R067U	1.19688	ME
R068U	-0.754249	CL
R070U	-1.13377	PN
R071U	0.749086	CL
R072U	-0.061729	PN
R074U	-1.14453	CL
R076U	-0.531873	PN
R077U	-0.949482	PN
R078U	-0.875405	CL
R080U	-1.21412	PN
R081U	-0.767196	CL
R082U	1.0467	ME
R083U	-0.010367	ME
R084U	-0.659696	PN
R085U	1.33412	ME
R086U	-1.14759	PN
R087U	-0.322213	ME
R088U	1.05629	ME
R089U	-1.03291	CL
R090U	1.80369	ME
R091U	-1.23215	PN
R092U	0.102453	ME
R093U	0.467087	PN
R095U	0.811162	ME
R099U	-1.23215	PN
R100U	0.149013	CL
R101U	-0.723372	PN
R102U	-1.08698	NE
R103U	-0.862437	PN
R104U	0.227738	NE
R105U	-0.658612	NE
R106U	0.296013	ME
R107U	-0.886232	NE
R108U	0.360797	ME
R109U	-0.031188	ME
R110U	-0.606431	ME
R111U	-0.755682	PN
R112U	-0.056273	PN
R113U	0.20534	CL
R114U	-1.13036	PN

## Sheet: F3B
	MESENCHYMAL	CLASSICAL	NEURAL	PRONEURAL
Spearman Rho	0.406272	-0.135017	0.110279	-0.311847
p-value	0.00839593	0.399978	0.492468	0.0471615

## Sheet: F3E
Location	Sample	Cell	MARCO
Tumor	BT_S2	1001000173.B6	0
		1001000173.D11	0
		1001000173.F8	0
		1001000173.D1	0
		1001000174.H2	0
		1001000174.C10	0
		1001000174.G12	0
		1001000174.B3	0
		1001000174.F3	0
		1001000175.D9	0
		1001000175.G6	0
		1001000175.G9	0
		1001000175.A10	0.474462
		1001000175.B3	0
		1001000175.A2	0
		1001000175.E11	0
		1001000175.B7	0
		1001000175.A1	0
		1001000176.A7	0
		1001000176.B9	0
		1001000176.D9	0
		1001000176.G5	0
		1001000176.H3	0
		1001000176.A9	0
		1001000176.G2	0
		1001000176.F10	0.805501
		1001000176.F1	0.574792
		1001000176.D7	0
		1001000176.C9	0
		1001000176.B7	0
		1001000176.A5	0
		1001000176.D4	0
		1001000176.F2	0
		1001000176.A10	0.223526
		1001000176.C2	0
		1001000176.G11	0.894743
		1001000176.E8	0
		1001000176.F12	0
		1001000176.E11	0
		1001000176.E3	0
		1001000176.B5	0.429526
		1001000176.D5	0
		1001000176.B10	0
		1001000176.D11	0
		1001000176.B12	0
		1001000176.E7	0
		1001000176.H7	2.18311
		1001000176.E1	0
		1001000176.G8	0
		1001000176.D3	0
		1001000176.A12	0
		1001000176.G10	2.2845
		1001000176.C12	0.340361
		1001000176.B3	0
		1001000176.A8	0
		1001000176.G7	0.0061198
		1001000176.D10	0
		1001000176.F5	0
		1001000176.A3	0
		1001000176.H11	0
		1001000176.H9	0
		1001000176.C5	0
		1001000176.E5	0
		1001000176.H2	0
		1001000176.A1	0
		1001000176.C1	0
		1001000176.F7	0
		1001000176.G3	0
		1001000176.B8	0
		1001000176.C7	0
		1001000176.C11	0
		1001000176.D1	0
		1001000176.G4	0
		1001000176.G12	0
		1001000176.A11	0
		1001000176.C3	0
		1001000176.E10	0
		1001000176.G1	0
		1001000176.E2	0
		1001000176.F9	0
		1001000176.B1	0
		1001000176.H4	0
		1001000176.A4	0
		1001000176.C8	0
		1001000176.C4	0.763759
		1001000176.B11	0
		1001000176.H1	0
		1001000176.E9	0
		1001000176.D2	0
		1001000176.G9	0
		1001000176.B4	0
		1001000176.F11	0
		1001000176.F4	0
		1001000176.H10	0
		1001000176.D12	0
		1001000176.H8	0
		1001000176.C10	0
		1001000176.E4	0
		1001000176.B2	0
		1001000176.D8	0
		1001000176.A2	0
		1001000177.G9	0
		1001000177.B6	0
		1001000177.A8	0
		1001000177.D6	0
		1001000177.E11	0
		1001000177.G6	0
		1001000177.B10	0
		1001000177.G12	0
		1001000177.B1	0
		1001000177.A6	0
		1001000177.A10	1.45349
		1001000177.E9	0
		1001000177.A2	0
		1001000177.C1	0
		1001000177.B7	0
		1001000177.D7	0
		1001000177.F2	0
		1001000177.G8	0
		1001000177.B12	0.0115067
		1001000177.A12	0
		1001000177.E7	0
		1001000177.H1	0
		1001000177.F3	0
		1001000177.C3	0
		1001000177.H5	0
		1001000177.D10	0
		1001000177.C6	0
		1001000177.F5	0
		1001000177.B4	0
		1001000177.C12	1.00885
		1001000177.E1	0.629569
		1001000177.A9	0.776076
		1001000177.F11	0
		1001000177.H3	0
		1001000177.G2	0.314596
		1001000177.A3	0
		1001000177.H7	0
		1001000177.D1	0.0181143
		1001000177.D4	0
		1001000177.C8	0
		1001000177.H11	0
		1001000177.E3	0
		1001000177.F7	0
		1001000177.G4	0
		1001000177.H2	0
		1001000177.B11	0
		1001000177.H10	0
		1001000177.G11	0
		1001000177.G5	0
		1001000177.E12	0
		1001000177.A7	0
		1001000177.E6	0
		1001000177.F12	0
		1001000177.B8	0
		1001000177.C2	0.972895
		1001000177.D3	0
		1001000177.B2	0
		1001000177.F4	0
		1001000177.G7	0
		1001000177.G10	0
		1001000177.A11	0
		1001000177.E8	0
		1001000177.H4	0
		1001000177.D12	0.00775285
		1001000177.D8	0
		1001000177.D5	0
		1001000177.F1	0
		1001000177.E10	0
		1001000177.F10	0
		1001000177.F6	0
		1001000177.A4	0
		1001000177.C9	0
		1001000177.H6	0
		1001000177.C11	0
		1001000177.E2	0.354437
		1001000177.B9	0
		1001000177.C5	0
		1001000177.E4	0
		1001000177.G3	0
		1001000177.A5	0
		1001000177.G1	0
		1001000177.D2	0
		1001000177.D9	0
		1001000177.H8	0
		1001000177.F8	0
		1001000177.C7	0
		1001000177.D11	0
		1001000177.B3	0
Periphery	BT_S2	1001000178.G8	0
		1001000178.A9	0
		1001000178.B7	0
		1001000178.E5	0
		1001000178.D12	0
		1001000178.F4	0
		1001000178.F10	0
		1001000178.B5	0
		1001000178.D10	0
		1001000178.A12	0
		1001000178.F11	0
		1001000178.E3	0
		1001000178.C4	0
		1001000178.F2	0
		1001000178.F9	0
		1001000178.C9	0
		1001000178.D8	0
		1001000178.C2	0
		1001000178.G1	0
		1001000178.B3	1.76452
		1001000178.A6	0
		1001000178.C10	0
		1001000178.C5	0
		1001000178.B1	0
		1001000178.F8	0
		1001000178.A11	0
		1001000178.C3	0
		1001000178.E1	0
		1001000178.D3	0
		1001000178.C12	0
		1001000178.C7	0
		1001000178.G3	0
		1001000178.E12	0
		1001000178.A8	0
		1001000178.D1	0
		1001000178.F6	0
		1001000178.G5	0
		1001000178.E11	0
		1001000178.F3	0
		1001000178.E8	0
		1001000178.D11	0
		1001000178.D7	0
		1001000178.G7	0
		1001000178.B8	0
		1001000178.D5	0
		1001000178.F1	0
		1001000178.E6	0
		1001000178.C1	0
		1001000178.B6	0
		1001000178.F12	0
		1001000178.E4	0
		1001000178.B10	0
		1001000178.F7	0
		1001000178.A10	0
		1001000178.B4	0
		1001000178.G4	0
		1001000178.D4	0
		1001000178.A5	0
		1001000178.D6	0
		1001000178.C6	0
		1001000178.C11	0
		1001000178.B2	0
		1001000178.B9	0
		1001000178.E9	0
		1001000178.E2	0
		1001000178.D2	0
		1001000178.G6	0
		1001000178.D9	0
		1001000178.G2	0
		1001000178.F5	0
		1001000178.E10	0
		1001000178.C8	0
		1001000178.A7	0
		1001000178.B11	0
		1001000178.E7	0
		1001000178.H5	0
		1001000178.H3	0
		1001000178.G12	0
		1001000178.H9	0
		1001000178.H10	0
		1001000178.H7	0
		1001000178.G11	0
		1001000178.H4	0
		1001000178.H2	0
		1001000178.G9	0
		1001000178.H1	0
		1001000178.H8	0
		1001000178.H11	0
		1001000178.H6	0
		1001000178.G10	0
		1001000179.F10	0
		1001000179.H7	0
		1001000179.C1	0
		1001000179.G9	0
		1001000179.A10	0
		1001000179.B4	0
		1001000179.C7	0
		1001000179.D9	0
		1001000179.E6	0
		1001000179.A4	0
		1001000179.G3	0
		1001000179.D11	0
		1001000179.H5	0
		1001000179.D6	0
		1001000179.B8	0
		1001000179.C4	0
		1001000179.F1	0
		1001000179.B10	0
		1001000179.A2	0
		1001000179.F5	0
		1001000179.C10	0
		1001000179.D4	0
		1001000179.H3	0
		1001000179.F4	0
		1001000179.D3	0
		1001000179.B7	0
		1001000179.E9	0
		1001000179.E12	0
		1001000179.A1	0
		1001000179.G5	0
		1001000179.H11	0
		1001000179.E3	0
		1001000179.B3	0
		1001000179.C3	0
		1001000179.A9	0
		1001000179.F6	0
		1001000179.H9	0
		1001000179.C12	0
		1001000179.H1	0
		1001000179.G6	0
		1001000179.D1	0
		1001000179.F9	0
		1001000179.B1	0
		1001000179.C9	0
		1001000179.A12	0
		1001000179.A7	0
		1001000179.E5	0
		1001000179.H4	0
		1001000179.C8	0
		1001000179.E1	0
		1001000179.A5	0
		1001000179.H10	0
		1001000179.E7	0
		1001000179.G8	0
		1001000179.D10	0
		1001000179.G2	0
		1001000179.D7	0
		1001000179.G11	0
		1001000179.H6	0
		1001000179.F8	0
		1001000179.C6	0
		1001000179.C5	0
		1001000179.G1	0
		1001000179.F2	0
		1001000179.E2	0
		1001000179.A3	0
		1001000179.G4	0
		1001000179.D5	0
		1001000179.D8	0
		1001000179.B11	0
		1001000179.B9	0
		1001000179.D12	0
		1001000179.F11	0
		1001000179.E11	0
		1001000179.A8	0
		1001000179.G10	0
		1001000179.E4	0
		1001000179.C11	0
		1001000179.H2	0
		1001000179.F3	0
		1001000179.F7	0
		1001000179.G12	0
		1001000179.D2	0
		1001000179.E8	0
		1001000179.A6	0
		1001000179.C2	0
		1001000179.A11	0
		1001000179.F12	0
		1001000179.B6	0
		1001000179.H8	0
		1001000179.E10	0
		1001000181.G7	0
		1001000181.E10	0
		1001000181.A11	0
		1001000181.D4	0
		1001000181.F9	0
		1001000181.B10	0
Tumor	BT_S2	1001000184.H5	0
Periphery	BT_S2	1001000186.G4	0
		1001000186.A9	0
		1001000186.F9	0
		1001000186.F11	0
		1001000186.D9	0
		1001000186.D1	0
		1001000186.D7	0
		1001000186.C9	0
		1001000187.G6	0
		1001000187.D1	0
		1001000187.C8	0
		1001000187.G9	0
		1001000187.C4	0
		1001000187.B1	0
	BT_S1	1001000010.C1	0
		1001000010.C8	0
		1001000010.G3	0
		1001000010.H3	0
		1001000010.F10	0
		1001000010.F7	0
		1001000010.E8	0
		1001000010.D5	0
		1001000010.F8	0
		1001000010.G2	0
		1001000010.B4	0
		1001000010.C5	0
		1001000010.B5	0
		1001000010.F1	0
		1001000014.C3	0
Tumor	BT_S1	1001000017.A3	0
		1001000017.A4	0
		1001000017.B7	0
		1001000017.F10	0
		1001000017.E4	0
Periphery	BT_S1	1001000019.B5	0
		1001000019.C6	0
		1001000019.C2	0
		1001000019.B12	0
		1001000019.G9	0
		1001000019.F6	0
		1001000019.B10	0
		1001000019.C1	1.36386
		1001000019.A3	0
		1001000019.D5	0
		1001000019.G12	0
Tumor	BT_S1	1001000031.A8	0
		1001000031.F3	0
		1001000033.B11	0
		1001000033.A11	0
		1001000033.A5	0
		1001000033.D12	0
		1001000033.E4	0
		1001000033.B12	0
		1001000033.E10	0
		1001000033.F6	0
		1001000033.E8	0
		1001000033.C12	0
		1001000033.E5	0
		1001000033.A6	0
		1001000033.C10	0
		1001000033.F7	0
		1001000033.A4	0
		1001000033.F11	0
		1001000033.E6	0
		1001000033.A7	0
		1001000033.D9	0
		1001000033.C5	0
		1001000033.B5	0
		1001000033.B3	0
		1001000033.G11	0
		1001000033.D8	0
		1001000033.E2	0
		1001000033.C7	0
		1001000033.C11	0
		1001000033.H2	0
		1001000033.G1	0
		1001000033.G9	0
		1001000033.B2	0
		1001000033.F9	0
		1001000033.F10	0
		1001000033.H10	0
		1001000033.G12	0
		1001000033.A12	0
		1001000033.H3	0
		1001000033.D6	0
		1001000033.H7	0
		1001000033.E9	0
		1001000033.H5	0
		1001000033.H4	0
		1001000033.A3	0
		1001000033.A1	0
		1001000033.B6	0
		1001000033.G6	0
		1001000033.D2	0
		1001000033.E11	0
		1001000033.E7	0
		1001000033.B1	0
		1001000033.E1	0
		1001000033.G10	0
		1001000033.B9	0
		1001000033.G8	0
		1001000033.G2	0
		1001000033.G3	0
		1001000033.G4	0
		1001000033.C2	0
		1001000033.D3	0
		1001000033.F4	0
		1001000033.B7	0
		1001000033.C3	0.265507
		1001000033.C4	0
		1001000033.A10	0
		1001000033.E12	0
		1001000033.H6	0
		1001000033.H9	0
		1001000033.F1	0
		1001000033.C9	0.619704
		1001000033.F2	0
		1001000033.C1	0
		1001000033.H8	0
		1001000033.A2	0
		1001000033.G7	0
		1001000033.D1	0
		1001000033.H1	0
		1001000033.E3	0
		1001000033.C8	0
		1001000033.D4	0
		1001000033.G5	0
		1001000033.A9	0
		1001000033.D10	0
		1001000033.B4	0
		1001000036.E2	0
		1001000036.H5	0
		1001000036.A11	0
		1001000036.D10	0
		1001000036.E11	0
		1001000036.D2	0
		1001000036.A8	0
		1001000037.C6	0
	BT_S4	1001000229.G10	0
		1001000229.A12	0
		1001000229.B11	0
		1001000229.B3	0
		1001000229.F7	0
		1001000229.H7	0
		1001000229.C9	0
		1001000229.B8	0
		1001000229.G9	0
		1001000229.D6	0
		1001000229.C4	0
		1001000229.E7	0
		1001000229.E5	0
		1001000229.D11	0
		1001000229.C2	0
		1001000229.E11	0
		1001000229.H2	0
		1001000229.D4	0.0129859
		1001000229.F2	0
		1001000229.G12	0.516264
		1001000229.F9	0.0503223
		1001000229.H9	1.37351
		1001000229.A7	0
		1001000229.A2	0
		1001000229.B5	0
		1001000229.C11	0
		1001000229.H4	0
		1001000229.A4	0
		1001000229.C6	0
		1001000229.D2	0
		1001000229.G5	0
		1001000229.F4	0
		1001000229.H10	0
		1001000229.F11	0
		1001000229.A6	0.388893
		1001000229.D7	0
		1001000229.E9	0
		1001000229.E2	0
		1001000229.H6	0
		1001000229.B9	0
		1001000229.B2	0
		1001000229.F6	0
		1001000229.D5	0
		1001000229.H1	0
		1001000229.C5	0
		1001000229.E6	0
		1001000229.E10	0.999487
		1001000229.G8	0
		1001000229.D10	0
		1001000229.C3	0.322628
		1001000229.H8	0
		1001000229.G1	0
		1001000229.E12	0
		1001000229.B7	0
		1001000229.F1	0
		1001000229.C8	0
		1001000229.A1	0
		1001000229.A11	0
		1001000229.A8	0
		1001000229.G3	0
		1001000229.C1	0
		1001000229.A3	0
		1001000229.B6	0
		1001000229.C7	0
		1001000229.F3	0
		1001000229.D1	0
		1001000229.E3	0
		1001000229.D8	0
		1001000229.H5	0
		1001000229.B12	0.105578
		1001000229.G4	0
		1001000229.G6	0
		1001000229.F10	0.172856
		1001000229.A5	0.51075
		1001000229.E1	0
		1001000229.B1	0
		1001000229.E8	0
		1001000229.G11	0
		1001000229.C12	0
		1001000229.H11	0
		1001000229.A10	0
		1001000229.F12	0
		1001000230.D4	0.299274
		1001000230.F4	0
		1001000230.H3	0
		1001000230.E1	0
		1001000230.D7	0
		1001000230.E11	0
		1001000230.E8	0
		1001000230.D2	0
		1001000230.C10	0
		1001000230.E4	0.138221
		1001000230.H5	0
		1001000230.B3	0.158746
		1001000230.B5	0
		1001000230.F8	0
		1001000230.B12	0
		1001000230.A11	0
		1001000230.E12	0
		1001000230.B9	0
		1001000230.G7	0
		1001000230.A9	0
		1001000230.C2	0
		1001000230.A4	0
		1001000230.B10	0
		1001000230.B7	1.04396
		1001000230.F11	0
		1001000230.H1	0
		1001000230.A2	0
		1001000230.F2	0
		1001000230.D9	0
		1001000230.G9	0
		1001000230.D6	0
		1001000230.H8	0
		1001000230.A7	0
		1001000230.E2	0
		1001000230.G10	0
		1001000230.G2	0.141922
		1001000230.A5	0
		1001000230.H11	0
		1001000230.C9	0
		1001000230.D8	0
		1001000230.B11	0
		1001000230.G4	0
		1001000230.B8	0
		1001000230.H4	0
		1001000230.E9	0
		1001000230.B1	0
		1001000230.G12	0
		1001000230.F7	0
		1001000230.A3	0
		1001000230.E10	0
		1001000230.C7	0
		1001000230.H6	0
		1001000230.H10	0
		1001000230.C11	0
		1001000230.C5	0
		1001000230.G11	0
		1001000230.D11	0
		1001000230.B2	0.321068
		1001000230.F1	1.00937
		1001000230.H7	0
		1001000230.C12	0
		1001000230.C3	1.41172
		1001000230.A8	0
		1001000230.E3	0
		1001000230.A10	0
		1001000230.F3	0
		1001000230.G1	0
		1001000230.H9	0
		1001000230.F12	0
		1001000230.H2	0
		1001000230.D5	0
		1001000231.F8	0
		1001000231.A3	0
		1001000231.F1	0.0430754
		1001000231.H11	0.0324928
		1001000231.G7	0
		1001000231.F10	0
		1001000231.A6	0
		1001000231.A11	0
		1001000231.B5	0
		1001000231.E7	1.12253
		1001000231.D7	0
		1001000231.H6	0
		1001000231.B11	0
		1001000231.G9	0
		1001000231.B3	0
		1001000231.H3	0
		1001000231.H8	0
		1001000231.C4	0
		1001000231.D3	0
		1001000231.B9	0
		1001000231.G12	0
		1001000231.F4	0.201775
		1001000231.G5	0
		1001000231.G8	0
		1001000231.H5	0
		1001000231.C1	0
		1001000231.C2	0
		1001000231.B7	0
		1001000231.D9	0
		1001000231.D10	0.0550055
		1001000231.G10	0
		1001000231.A9	0
		1001000231.F12	0.825368
		1001000231.F2	0
		1001000231.C8	0
		1001000231.D12	0
		1001000231.C11	0
		1001000231.A4	0
		1001000231.E6	0
		1001000231.G1	0
		1001000231.E12	0
		1001000231.C6	0
		1001000231.F7	0
		1001000231.B1	0.0604033
		1001000231.H7	0
		1001000231.D8	0
		1001000231.A7	0
		1001000231.A2	0
		1001000231.B4	0
		1001000231.E1	0
		1001000231.G3	0
		1001000231.E10	0
		1001000231.E8	0
		1001000231.D5	0
		1001000231.H9	0
		1001000231.C5	0
		1001000231.B12	0
		1001000231.D6	0
		1001000231.E2	0
		1001000231.H10	0
		1001000231.G6	0
		1001000231.A1	0
		1001000231.E3	0
		1001000231.H2	0
		1001000231.C9	0.0275063
		1001000231.E11	0
		1001000231.B8	0
		1001000231.G2	0
		1001000231.F3	0
		1001000231.A12	0.02633
		1001000231.G11	0
		1001000231.D4	0
		1001000231.H4	0
		1001000231.A10	1.038
		1001000231.D11	0
		1001000231.A5	0.205775
		1001000231.E5	0
		1001000231.B6	0
		1001000231.A8	0
		1001000231.D2	0
		1001000231.C7	0
		1001000231.H1	0
		1001000235.G4	0
		1001000235.C1	0
		1001000235.A9	1.19967
		1001000235.F4	0.0901326
		1001000235.D4	0.82997
		1001000235.A11	0
		1001000235.G8	0
		1001000235.G2	0
		1001000235.B3	1.20699
		1001000235.D9	0
		1001000235.C12	0
		1001000235.D6	0
		1001000235.F2	0
		1001000235.B8	0
		1001000235.F6	0
		1001000235.A2	0.011642
		1001000235.B5	2.07583
		1001000235.B10	0
		1001000235.E6	0
		1001000235.F8	0
		1001000235.G11	0.229152
		1001000235.A5	0
		1001000235.B11	0
		1001000235.B7	0
		1001000235.F12	2.17486
		1001000235.G6	1.3378
		1001000235.H11	0
		1001000235.D11	0
		1001000235.E12	1.83946
		1001000235.C8	0
		1001000235.A3	0.00948387
		1001000235.H8	1.01514
		1001000235.G12	1.16787
		1001000235.D1	0
		1001000235.C10	1.49347
		1001000235.B2	0
		1001000235.D8	0
		1001000235.H3	0
		1001000235.B9	0
		1001000235.E8	0
		1001000235.F10	0
		1001000235.H1	0
		1001000235.G3	0.363755
		1001000235.A1	0
		1001000235.B6	0
		1001000235.F3	0
		1001000235.E10	0
		1001000235.C7	0.522886
		1001000235.A10	0
		1001000235.E11	0
		1001000235.G1	1.22202
		1001000235.G7	0
		1001000235.F5	0
		1001000235.C9	1.52673
		1001000235.D3	0
		1001000235.F1	0
		1001000235.C4	0.00567051
		1001000235.A12	0
		1001000235.B12	0.335401
		1001000235.H6	0
		1001000235.H9	0
		1001000235.D5	0
		1001000235.H10	0
		1001000235.H4	0.0691734
		1001000235.E1	0
		1001000235.D10	0
		1001000235.F7	0
		1001000235.C3	1.16923
		1001000235.G10	0
		1001000235.F11	0.00626954
		1001000235.B1	0
		1001000235.C11	0.02095
		1001000235.A6	0
		1001000235.B4	0
		1001000235.E9	0
		1001000235.H2	0
		1001000235.E7	0
		1001000235.D12	1.57531
		1001000235.H7	2.31731
		1001000235.F9	0
		1001000235.D7	0
		1001000235.C5	0
		1001000235.G9	0
		1001000235.A4	0
		1001000235.D2	0
		1001000236.E12	0
		1001000236.H3	0
		1001000236.B4	1.70478
		1001000236.H4	0
		1001000236.C6	0
		1001000236.A4	0
		1001000236.D5	0
		1001000236.E1	0
		1001000236.A9	0
		1001000236.H11	0
		1001000236.D3	0
		1001000236.A2	0
		1001000236.E10	0
		1001000236.F4	0
		1001000236.B2	0
		1001000236.D7	0
		1001000236.C1	0
		1001000236.B9	0
		1001000236.H1	0
		1001000236.C8	0
		1001000236.F6	0
		1001000236.E3	0
		1001000236.A7	0
		1001000236.C3	0
		1001000236.C4	0
		1001000236.B1	0
		1001000236.G5	0.0048558
		1001000236.H7	0
		1001000236.A6	0
		1001000236.D10	0
		1001000236.G9	0
		1001000236.E6	0
		1001000236.D2	0
		1001000236.A10	0.359616
		1001000236.G11	0
		1001000236.D9	0
		1001000236.F10	0.140267
		1001000236.B6	0
		1001000236.B11	0
		1001000236.G3	0.0576438
		1001000236.F2	0
		1001000236.G7	0
		1001000236.E8	0
		1001000236.F9	1.20313
		1001000236.C10	0
		1001000236.D12	1.52614
		1001000236.D11	0
		1001000236.F5	2.38849
		1001000236.C12	0
		1001000236.B3	0
		1001000236.H5	0
		1001000236.A12	0.0835575
		1001000236.A3	0
		1001000236.C7	0
		1001000236.B8	0
		1001000236.F3	0
		1001000236.D4	0
		1001000236.E9	0.171278
		1001000236.B12	0
		1001000236.A1	0
		1001000236.F7	0
		1001000236.E4	0
		1001000236.C2	0
		1001000236.A8	0
		1001000236.H2	0
		1001000236.H8	0
		1001000236.D6	0
		1001000236.C9	0.605643
		1001000236.E7	0
		1001000236.F1	0.285464
		1001000236.G8	0
		1001000236.C11	1.12915
		1001000236.C5	1.49784
		1001000236.G4	0
		1001000236.B7	0
		1001000236.G12	1.66077
		1001000236.G6	1.16295
		1001000236.E5	0
		1001000236.G1	0
		1001000236.A11	0.178532
		1001000236.H6	0.711865
		1001000236.H10	0
		1001000236.D1	0
		1001000236.D8	0
		1001000236.G10	0.758616
		1001000236.B10	0
		1001000236.G2	0.42155
		1001000236.F11	0
		1001000236.B5	0
		1001000236.A5	1.42721
		1001000237.E5	0
		1001000237.C4	1.52013
		1001000237.A3	0
		1001000237.E3	0
		1001000237.B11	2.06928
		1001000237.G12	0
		1001000237.D3	0
		1001000237.G2	0.0501987
		1001000237.C9	0
		1001000237.B5	0.0171023
		1001000237.A5	0
		1001000237.C10	0
		1001000237.A12	0.438647
		1001000237.B1	0
		1001000237.F3	0.145778
		1001000237.D10	0
		1001000237.H7	0
		1001000237.E1	0.644188
		1001000237.D1	0
		1001000237.B3	1.06511
		1001000237.D5	0.109064
		1001000237.G4	0
		1001000237.G10	0
		1001000237.A10	1.09688
		1001000237.F12	0
		1001000237.A9	0.224144
		1001000237.A7	0
		1001000237.H11	0
		1001000237.E10	0
		1001000237.D12	0
		1001000237.H3	0
		1001000237.H1	1.45774
		1001000237.G6	0.715739
		1001000237.D7	0
		1001000237.C12	0
		1001000237.F6	0.0999874
		1001000237.E8	0.309835
		1001000237.C8	0
		1001000237.G11	0
		1001000237.A4	0
		1001000237.F8	0
		1001000237.F10	0
		1001000237.F1	0.105248
		1001000237.H5	0
		1001000237.E12	0.815469
		1001000237.D9	0
		1001000237.G8	0.550314
		1001000237.C2	0
		1001000237.A2	0
		1001000237.E6	0.0488268
		1001000237.E4	2.42657
		1001000237.B10	0
		1001000237.H8	0
		1001000237.D4	0.700428
		1001000237.C1	0.710939
		1001000237.F9	0
		1001000237.B8	0.506444
		1001000237.A11	0.603344
		1001000237.D6	1.01079
		1001000237.C3	0.645857
		1001000237.B12	0
		1001000237.E2	0
		1001000237.D2	0
		1001000237.B6	0
		1001000237.G3	0.750419
		1001000237.C6	0
		1001000237.A6	0.0125987
		1001000237.F4	0
		1001000237.G5	1.34181
		1001000237.D8	1.62319
		1001000237.C5	0
		1001000237.F5	1.22209
		1001000237.B4	0.894636
		1001000237.G9	0
		1001000237.F7	0
		1001000237.F11	0.00746588
		1001000237.B2	0
		1001000237.G7	0
		1001000237.H9	0
		1001000237.H4	0.97837
		1001000237.C11	0
		1001000237.D11	0
		1001000237.A8	0
		1001000237.C7	0
		1001000237.H6	0
		1001000237.B7	0
		1001000237.A1	0.396727
		1001000237.E7	0
		1001000237.F2	1.74933
		1001000237.E11	0
		1001000237.H10	0
		1001000237.E9	0
Periphery	BT_S4	1001000238.F12	0
		1001000238.F3	0
		1001000238.A4	0
		1001000238.F8	0
		1001000238.G6	0
		1001000238.B11	0
		1001000238.E7	0
		1001000238.B6	0
		1001000238.E9	0
		1001000238.F10	0
		1001000238.F5	0
		1001000238.G9	0
		1001000238.A6	0
		1001000238.H8	0
		1001000238.D7	0
		1001000238.A3	0
		1001000238.F7	0
		1001000238.E1	0
		1001000238.H10	0
		1001000238.B9	0
		1001000238.D9	0
		1001000238.E10	0
		1001000238.A5	0
		1001000238.C3	0
		1001000238.F9	0
		1001000238.A11	0
		1001000238.C8	0
		1001000238.C10	0
		1001000238.G5	0
		1001000238.C6	0
		1001000238.B4	1.3878
		1001000238.C12	0
		1001000238.E3	0
		1001000238.B10	0
		1001000238.D2	0
		1001000238.B2	0
		1001000238.E5	0
		1001000238.E6	0
		1001000238.B5	0.00449829
		1001000238.B12	0
		1001000238.H1	0
		1001000238.C11	0
		1001000238.G11	0
		1001000238.G10	0
		1001000238.H7	0
		1001000238.G7	0
		1001000238.F2	0
		1001000238.H11	0
		1001000238.D4	0
		1001000238.B7	0
		1001000238.G3	0
		1001000238.F11	0
		1001000238.A7	0
		1001000238.H9	0
		1001000238.F4	0
		1001000238.D6	0
		1001000238.C5	0
		1001000238.B8	0
		1001000238.D12	0
		1001000238.D10	0
		1001000238.A9	0
		1001000238.H2	0
		1001000238.F6	0
		1001000238.G8	0
		1001000238.G12	0
		1001000238.G4	0
		1001000238.D8	0
		1001000238.E4	0
		1001000238.B3	0
		1001000238.A12	0
		1001000238.A2	0
		1001000238.E2	0
		1001000238.C7	0
		1001000239.E6	0
		1001000239.B5	0
		1001000239.A4	0
		1001000239.G5	0
		1001000239.C9	0
		1001000239.F8	0
		1001000239.F1	0
		1001000239.D9	0
		1001000239.B7	0
		1001000239.G8	0
		1001000239.B9	0
		1001000239.D12	0
		1001000239.G7	0
		1001000239.F10	0
		1001000239.E10	0
		1001000239.H10	0
		1001000239.D2	0
		1001000239.E9	0
		1001000239.B10	0
		1001000239.C4	0
		1001000239.E2	0
		1001000239.F6	0.764326
		1001000239.A7	0
		1001000239.H9	0
		1001000239.G1	0
		1001000239.G11	0
		1001000239.C11	0
		1001000239.D11	0
		1001000239.B2	0
		1001000239.F12	0
		1001000239.A2	0
		1001000239.D6	0
		1001000239.B4	0
		1001000239.A9	0
		1001000239.H2	0
		1001000239.F4	0
		1001000239.H5	0
		1001000239.E4	0
		1001000239.G3	0
		1001000239.A11	0
		1001000239.C1	0
		1001000239.H7	0
		1001000239.F2	0
		1001000239.F9	0
		1001000239.E12	0
		1001000239.B6	0
		1001000239.D1	0
		1001000239.A3	0
		1001000239.C3	0
		1001000239.G9	0
		1001000239.G6	0
		1001000239.C6	0
		1001000239.D8	0
		1001000239.E7	0
		1001000239.D3	0
		1001000239.A5	0
		1001000239.B8	0
		1001000239.B1	0
		1001000239.H8	0
		1001000239.F7	0
		1001000239.D5	0.319932
		1001000239.A10	0
		1001000239.C10	0
		1001000239.D10	0
		1001000239.H3	0
		1001000239.H11	0
		1001000239.C7	0
		1001000239.B11	0
		1001000239.E1	0
		1001000239.E8	0
		1001000239.D7	0
		1001000239.C8	0
		1001000239.E11	0
		1001000239.A1	0
		1001000239.F5	0
		1001000239.A12	0
		1001000239.G2	0
		1001000239.E5	0
		1001000239.G10	0
		1001000239.H4	0
		1001000239.G12	0
		1001000239.C5	0
		1001000239.B3	0
		1001000239.C12	0
		1001000240.B1	0
		1001000240.F6	0
		1001000240.H5	0
		1001000240.H9	0
		1001000240.D11	0
		1001000240.A7	0
		1001000240.C11	0
		1001000240.G5	0
		1001000240.F5	0
		1001000240.E6	0
		1001000240.C6	0.198507
		1001000240.E12	0
		1001000240.B2	0
		1001000240.C5	0
		1001000240.H10	0
		1001000240.H7	0
		1001000240.H3	0
		1001000240.B11	0
		1001000240.G3	0
		1001000240.D1	0
		1001000240.E1	0
		1001000240.D6	0
		1001000240.F12	0
		1001000240.F3	0
		1001000240.A2	0
		1001000240.B4	0
		1001000240.B6	0
		1001000240.E9	0
		1001000240.C3	0
		1001000240.G7	0
		1001000240.A10	0
		1001000240.F9	0
		1001000240.D8	0
		1001000240.B12	0
		1001000240.F10	0
		1001000240.B8	0
		1001000240.G11	0
		1001000240.G4	0
		1001000240.D2	0
		1001000240.A9	0
		1001000240.D12	0
		1001000240.F7	0
		1001000240.C10	0
		1001000240.G2	0
		1001000240.E11	0
		1001000240.D4	0
		1001000240.C4	0
		1001000240.A1	1.49327
		1001000240.C9	0
		1001000240.E7	0
		1001000240.B3	0
		1001000240.H8	0
		1001000240.H4	0
		1001000240.G8	0
		1001000240.B10	0
		1001000240.F4	0
		1001000240.D9	0
		1001000240.H1	0
		1001000240.B7	0
		1001000240.C2	0
		1001000240.H11	0
		1001000240.C12	0
		1001000240.B5	0
		1001000240.H2	0
		1001000240.H6	0
		1001000240.A11	0
		1001000240.A8	0.4746
		1001000240.G1	0
		1001000240.D3	0
		1001000240.F2	0
		1001000240.E8	0
		1001000240.E2	0
		1001000240.A5	0
		1001000240.G6	0
		1001000240.C1	0
		1001000240.B9	0
		1001000240.F8	0
		1001000240.D5	0
		1001000240.G10	0
		1001000240.F1	0
		1001000240.A6	0
		1001000240.G12	0
		1001000240.A12	0
		1001000240.A3	0
		1001000240.C8	0
		1001000240.E4	0
Tumor	BT_S4	1001000241.F1	0
		1001000241.B3	0
		1001000241.B8	0
		1001000241.D4	0
		1001000241.D7	0
		1001000241.C5	1.78321
		1001000241.B11	0
		1001000241.D9	0.550317
		1001000241.C10	0
		1001000241.C7	0.014884
		1001000241.A6	0
		1001000241.A9	1.52151
		1001000241.A2	0
		1001000241.E2	0
		1001000241.B7	0
		1001000241.C12	0
		1001000241.C8	0
		1001000241.C1	0
		1001000241.D1	0
		1001000241.B5	0
		1001000241.A10	0
		1001000241.C3	0
		1001000241.D2	0
		1001000241.D6	0
		1001000241.A1	0
		1001000241.A5	1.5731
		1001000241.C4	0
		1001000241.B1	0
		1001000241.E1	0
		1001000241.A12	0
		1001000241.B2	0
		1001000241.A7	0.745607
		1001000241.C9	0
		1001000241.E5	1.86714
		1001000241.A3	0
		1001000241.C6	0
		1001000241.E3	1.46349
		1001000241.B12	1.08787
		1001000241.A8	0
		1001000241.D3	0.884104
		1001000241.E4	0
		1001000241.B6	0.0968314
		1001000241.A11	0
		1001000241.D5	0
		1001000241.D10	0.182009
		1001000241.C2	0
		1001000241.D12	0
		1001000241.E6	0
		1001000241.G3	0
		1001000241.F3	0.197153
		1001000241.G5	0.443221
		1001000241.H10	0
		1001000241.G8	0
		1001000241.F10	0.42407
		1001000241.F5	1.54806
		1001000241.H8	0
		1001000241.E7	0
		1001000241.H11	0
		1001000241.G6	0
		1001000241.H5	0
		1001000241.G1	0
		1001000241.F7	0
		1001000241.E10	0
		1001000241.G11	1.15306
		1001000241.H3	0
		1001000241.E12	0
		1001000241.F9	0
		1001000241.E9	0.852939
		1001000241.F2	0
		1001000241.H1	0
		1001000241.F12	0
		1001000241.F4	1.84839
		1001000241.G10	0.152796
		1001000241.G9	0
		1001000241.H4	0
		1001000241.G7	0
		1001000241.F6	0
		1001000241.F11	0
		1001000241.H9	0
		1001000241.H2	0
		1001000241.E11	1.71549
		1001000241.E8	0
		1001000241.F8	0.868939
		1001000242.A8	0
		1001000242.D2	0.0558774
		1001000242.G12	0
		1001000242.E12	0
		1001000242.G8	0
		1001000242.E1	0
		1001000242.C10	0
		1001000242.F2	0
		1001000242.A5	0.00486105
		1001000242.H10	0
		1001000242.D4	0
		1001000242.C3	0.699951
		1001000242.F7	0
		1001000242.B9	0
		1001000242.H7	0
		1001000242.D9	0
		1001000242.F4	0
		1001000242.B7	1.92784
		1001000242.B2	0
		1001000242.D12	0.0624693
		1001000242.E3	0.0111166
		1001000242.G6	0
		1001000242.F9	1.53039
		1001000242.G11	0
		1001000242.D6	0
		1001000242.C1	0
		1001000242.H5	0
		1001000242.G4	0
		1001000242.E5	0
		1001000242.D5	0
		1001000242.D11	0
		1001000242.F5	0
		1001000242.C7	0
		1001000242.F3	0
		1001000242.B10	0
		1001000242.A1	0
		1001000242.E7	0.688083
		1001000242.A11	1.20251
		1001000242.G9	0
		1001000242.C12	0
		1001000242.G2	1.40983
		1001000242.B6	0
		1001000242.H9	0
		1001000242.F10	0
		1001000242.C5	1.45591
		1001000242.H2	0
		1001000242.D7	0
		1001000242.F11	0
		1001000242.F1	0
		1001000242.G7	0
		1001000242.E4	0
		1001000242.B4	0.017689
		1001000242.C4	0
		1001000242.D1	0
		1001000242.C9	0.596752
		1001000242.E2	0
		1001000242.C11	0
		1001000242.B11	0
		1001000242.C2	0
		1001000242.D3	0
		1001000242.G10	0.710083
		1001000242.B1	0
		1001000242.H4	0
		1001000242.E11	0
		1001000242.E9	0.784833
		1001000242.B8	0
		1001000242.A2	0
		1001000242.A7	0.586716
		1001000242.G5	0
		1001000242.H3	0
		1001000242.C8	0
		1001000242.A9	0
		1001000242.B12	0
		1001000242.B5	0
		1001000242.G3	0
		1001000242.F12	0
		1001000242.D10	0
		1001000242.E6	0
		1001000242.E10	0
		1001000242.F6	0.00790658
		1001000242.H8	0
		1001000242.H11	0
		1001000242.F8	0
		1001000242.E8	0
		1001000242.A12	1.39965
		1001000242.D8	0.0923041
		1001000242.G1	0
		1001000242.C6	0
		1001000242.A3	0
Periphery	BT_S4	1001000243.B12	0
		1001000244.B7	0
		1001000244.F11	0
		1001000244.E12	0
		1001000244.D10	0
Tumor	BT_S4	1001000245.F10	0
		1001000245.D10	0
		1001000245.D5	0
		1001000245.A8	0
		1001000245.C7	0
		1001000245.B3	0
		1001000245.H11	0
		1001000245.F1	0
		1001000245.E11	0
		1001000245.G9	0
		1001000245.A5	2.06244
		1001000245.C1	0
		1001000245.D1	0.865205
		1001000245.G11	0.150286
		1001000245.G6	0
		1001000245.F5	0.288095
		1001000245.B6	0
		1001000245.C4	0.0392117
		1001000245.A7	0.156946
		1001000245.A2	0
		1001000245.H7	0
		1001000245.G4	0
		1001000245.F7	0.502402
		1001000245.G3	0.727775
		1001000245.H2	2.27088
		1001000245.F11	0
		1001000245.B9	0
		1001000245.B2	3.13072
		1001000245.C6	0.994611
		1001000245.E4	0.656271
		1001000245.C11	0
		1001000245.H9	0
		1001000245.D6	1.06422
		1001000245.A9	0
		1001000245.F9	0
		1001000245.B12	0.00972029
		1001000245.E9	0
		1001000245.E6	0
		1001000245.A1	0.0189946
		1001000245.G7	0
		1001000245.C12	2.29657
		1001000245.H1	0
		1001000245.A12	0
		1001000245.F3	1.53489
		1001000245.C9	0
		1001000245.G1	0
		1001000245.D9	0
		1001000245.A3	0
		1001000245.G5	0.055239
		1001000245.E5	0
		1001000245.D12	0
		1001000245.B1	0
		1001000245.B7	0
		1001000245.D2	0
		1001000246.E10	0.424219
		1001000246.C3	0
		1001000246.B5	0.625303
		1001000246.E2	0
		1001000246.F3	0
		1001000246.D9	0
		1001000246.D3	0
		1001000246.G7	0.810355
		1001000246.H3	0
		1001000246.E12	0
		1001000246.E1	0
		1001000246.E8	0
		1001000246.F12	0.00355958
		1001000246.F1	0
		1001000246.A3	0.470654
		1001000246.G12	0
		1001000246.F7	0
		1001000246.H1	0
		1001000246.B11	0
		1001000246.E6	1.55105
		1001000246.C7	0.130868
		1001000246.F8	0.0167564
		1001000246.D12	1.03775
		1001000246.B6	1.14411
		1001000246.C4	0
		1001000246.E5	0.111585
		1001000246.A9	0
		1001000246.H7	0.694239
		1001000246.F6	0
		1001000246.H4	0.950259
		1001000246.D10	0
		1001000246.E3	0
		1001000246.A7	1.27761
		1001000246.C11	0.198119
		1001000246.H5	1.22592
		1001000246.F9	1.03672
		1001000246.G1	0
		1001000246.D2	0
		1001000246.D8	0
		1001000246.F4	0
		1001000246.G11	0
		1001000246.F2	0
		1001000246.B10	0.457246
		1001000246.B8	0.18532
		1001000246.E7	0
		1001000246.H8	0
		1001000246.C1	0
		1001000246.C12	0
		1001000246.H10	0
		1001000246.C10	0
		1001000246.A8	0
		1001000246.F5	0
		1001000246.F11	0.600468
		1001000246.G6	0
		1001000246.A6	0
		1001000246.E4	0.32522
		1001000246.A10	0.480972
		1001000246.C5	0.0166552
		1001000246.D1	0
		1001000246.D11	0.798234
		1001000247.E5	0
		1001000247.F3	0.495138
		1001000247.H6	0.00371976
		1001000247.D2	0
		1001000247.E11	0
		1001000247.G11	0.00383254
		1001000247.H2	0
		1001000247.G5	0
		1001000247.E8	0
		1001000247.H8	0
		1001000247.F11	0.649524
		1001000247.D6	0
		1001000247.G12	2.71976
		1001000247.H9	0.0511042
		1001000247.C6	0.632783
		1001000247.G6	0
		1001000247.G10	1.97493
		1001000247.G9	1.11332
		1001000247.C7	0.977355
		1001000247.G2	0
		1001000247.H10	0
		1001000247.C2	0
		1001000247.E10	0
		1001000247.D3	0
		1001000247.E7	0
		1001000247.E9	0
		1001000247.C12	1.26448
		1001000247.D7	0
		1001000247.H1	0
		1001000247.E6	0
		1001000247.D9	0
		1001000247.H3	0
		1001000247.D12	0.413635
		1001000247.C5	1.04336
		1001000247.H11	1.13249
		1001000247.F6	0
		1001000247.F12	0
		1001000247.G8	0
		1001000247.D5	0.837973
		1001000247.G1	0.635016
		1001000247.F8	0.966255
Periphery	BT_S4	1001000248.G2	0
		1001000248.E2	0
		1001000248.F7	0
		1001000248.C6	0
		1001000248.A5	0
		1001000248.G4	0
		1001000248.C8	0
		1001000248.F3	0
		1001000248.H11	0
		1001000248.B9	0
		1001000248.A6	0
		1001000248.F5	0
		1001000248.G3	0
		1001000248.D5	0
		1001000248.H2	0
		1001000248.C2	0
		1001000248.H10	0
		1001000248.D7	0
		1001000248.E8	0
		1001000248.B3	0
		1001000248.D9	0
		1001000248.A10	0
		1001000248.F8	0
		1001000248.E10	0
		1001000248.A8	0
		1001000248.G1	0
		1001000248.H3	0
		1001000248.D10	0
		1001000248.E6	0
		1001000248.C1	0
		1001000248.B1	0
		1001000248.D6	0
		1001000248.A1	0
		1001000248.E1	0
		1001000249.F3	0
		1001000249.H7	0
		1001000249.E11	0
		1001000249.F1	0
		1001000249.D11	0
		1001000249.B4	0
		1001000249.E6	0
		1001000249.G12	0
		1001000249.F4	0
		1001000249.D1	0
		1001000249.G8	0
Tumor	BT_S4	1001000250.H6	0
	BT_S6	1001000258.E2	0.730598
		1001000258.C8	1.43879
		1001000258.E12	1.70352
		1001000258.A7	2.66933
		1001000258.B11	0.0261881
		1001000258.E7	2.15099
		1001000258.E11	1.72369
		1001000258.H2	1.45361
		1001000259.F5	0.527682
		1001000259.G4	0
		1001000259.H5	0
		1001000259.B5	1.76227
		1001000259.D6	0
		1001000259.E4	0
		1001000259.B2	0.883194
		1001000259.E11	0.598349
		1001000259.H6	2.2989
		1001000259.C6	0
		1001000259.D11	0.392797
		1001000259.F8	1.7592
		1001000259.F10	0.113611
		1001000259.G7	0
		1001000259.E10	0.964691
		1001000259.D4	0.977579
		1001000259.C7	0.296059
		1001000259.H3	3.23186
		1001000260.E7	0
		1001000260.C2	0.0456616
		1001000260.C9	1.10004
		1001000260.F5	0
		1001000260.B8	0.800521
		1001000260.E8	1.12782
		1001000260.H8	1.16492
		1001000260.F10	0.104436
		1001000260.A6	2.54102
		1001000260.E11	0.00348545
		1001000260.C7	2.30027
		1001000260.A8	1.41478
		1001000260.C4	2.58406
		1001000260.F3	1.90319
		1001000260.D2	0
		1001000260.F8	0.457334
		1001000260.C1	0.741269
		1001000260.D7	0
		1001000260.A12	0
Distant	BT_S6	1001000264.B4	0
		1001000264.F11	0
		1001000264.D8	0
		1001000264.C7	0
		1001000264.A12	0
		1001000264.C10	0
		1001000264.G7	0
		1001000264.C1	0
		1001000264.E7	2.62475
		1001000264.F7	0
		1001000264.E11	0
		1001000264.H1	0
		1001000264.F9	0
		1001000264.A6	0
		1001000264.D6	0.256003
		1001000264.H10	0
		1001000264.G5	0
		1001000264.D12	0
		1001000264.F10	0
		1001000264.G10	0
		1001000264.G9	0
		1001000264.A8	0
		1001000264.B9	0
		1001000264.D4	0
		1001000264.B1	0
		1001000264.B5	0
		1001000264.B11	0
		1001000264.C12	0.00300573
		1001000264.D11	0
		1001000264.E8	0
		1001000264.E1	0
		1001000264.C5	0
		1001000264.C8	0
		1001000264.D7	0
		1001000264.A4	0
		1001000264.A5	0
		1001000264.C9	0
		1001000264.H9	0
		1001000264.G12	0
		1001000264.A11	0
		1001000264.A7	0
		1001000264.E12	0
		1001000264.F12	0
		1001000264.G8	0
		1001000264.D3	0
		1001000264.A1	0
		1001000264.B8	0
		1001000264.B12	0
		1001000264.A10	0
		1001000264.D10	1.75604
		1001000264.H7	1.24964
		1001000264.E9	0
		1001000264.C6	0
		1001000264.F1	0
		1001000264.D1	0
		1001000264.G11	0
		1001000264.B6	0
Periphery	BT_S6	1001000265.D7	0
		1001000265.E4	0
		1001000265.F1	0
		1001000265.C1	0
		1001000265.H7	0
		1001000265.B6	0
		1001000265.B11	0
		1001000265.B8	0
		1001000265.E9	0
		1001000265.G11	0
		1001000265.E2	0
		1001000265.C3	0
		1001000265.A5	0
		1001000265.G8	0
		1001000265.E12	0
		1001000265.B12	0
		1001000265.E8	0
		1001000265.D3	0
		1001000265.E10	0
		1001000265.D12	0
		1001000265.A8	0
		1001000265.B3	0
		1001000265.E6	0
		1001000265.G12	0
		1001000265.B10	0
		1001000265.F12	0
		1001000265.D8	0
		1001000265.E3	0
		1001000265.B5	0
		1001000265.F8	0
		1001000265.C9	0
		1001000265.G9	0
		1001000265.C4	0
		1001000265.C6	0
		1001000265.F6	0
		1001000265.G10	0
		1001000265.B2	0
		1001000265.A6	0
		1001000265.C5	0
		1001000265.B4	0
		1001000265.G4	0
		1001000265.B9	0
		1001000265.D4	0
		1001000265.F4	0
		1001000265.A4	0
		1001000265.E7	0
		1001000265.D2	0
		1001000265.C11	0
		1001000265.A2	0
		1001000265.A10	0
		1001000265.D11	0
		1001000265.C2	0
		1001000265.C7	0
		1001000265.D9	0
		1001000265.D10	0
		1001000265.F2	0
Tumor	BT_S6	1001000266.C4	1.33084
		1001000266.B5	0.987118
		1001000266.D7	1.31836
		1001000266.A7	0.451325
		1001000266.E3	0
		1001000266.D5	0.817107
		1001000266.A5	1.39927
		1001000266.B6	1.19733
		1001000266.E7	0
		1001000266.G4	0
		1001000266.C5	0
		1001000266.A6	0
		1001000266.A4	0
		1001000266.E4	0.50193
		1001000266.B4	2.24121
Periphery	BT_S6	1001000267.H6	0
		1001000267.G12	0
		1001000267.C5	0
		1001000267.B11	0
		1001000267.A7	0
		1001000267.H9	0
		1001000267.H5	0
		1001000267.G7	0
		1001000267.C11	0
		1001000267.D7	0
		1001000267.D10	0
		1001000267.B10	0
		1001000267.A6	0
		1001000267.F8	0
		1001000267.E5	0
Tumor	BT_S6	1001000268.G6	0
		1001000268.A5	0
		1001000268.D2	2.2857
Periphery	BT_S6	1001000270.G1	0
		1001000270.D12	0
		1001000270.H8	0
		1001000270.A2	0
		1001000270.G3	0
		1001000270.H6	0
		1001000270.D1	0
		1001000270.H2	0
		1001000270.A10	0
		1001000270.E12	0
		1001000270.F10	0
		1001000270.E10	0
		1001000270.B4	0
		1001000270.C1	0
		1001000270.D7	1.83665
		1001000270.H3	0
Tumor	BT_S6	1001000271.D4	0.0574651

## Sheet: F3H
Gene	Differential HLA II Expression	t-statistic magnitude
FAM138A	0.252437	4.02171
OR4F29	0.190868	1.30414
OR4F16	0.190868	1.30414
LINC00115	0.0556067	1.77238
FAM41C	0.0493957	1.83556
SAMD11	0.20962	3.01645
NOC2L	-0.035205	2.66045
KLHL17	-0.0454724	1.0554
PLEKHN1	-0.207559	2.52628
HES4	0.0864687	4.28364
ISG15	-0.0354766	3.63046
AGRN	-0.0135109	0.472693
C1orf159	0.0182095	0.667969
TTLL10	0.0224717	0.171197
TNFRSF18	0.229027	2.98141
TNFRSF4	0.132509	3.87631
SDF4	0.00876638	0.889649
B3GALT6	0.0202137	1.08104
FAM132A	-0.0497948	0.56006
UBE2J2	-0.00446263	0.35771
SCNN1D	0.0945894	2.32511
ACAP3	-0.0441677	2.06229
PUSL1	-0.0333938	1.7276
CPSF3L	0.0438891	3.27261
TAS1R3	0.0948263	0.492506
DVL1	-0.0773488	3.06966
MXRA8	0.184886	2.85826
AURKAIP1	-0.073008	8.12143
CCNL2	-0.0122206	1.08692
ANKRD65	0.172684	5.86351
VWA1	-0.0633521	1.62758
ATAD3C	0.139774	6.42197
ATAD3B	-0.0130159	0.660638
ATAD3A	-0.0672238	3.73799
TMEM240	0.179773	0.891791
SSU72	0.00576603	0.610513
C1orf233	-0.163836	4.94918
MIB2	-0.00660104	0.346231
MMP23B	0.239096	2.35528
CDK11B	-0.0503843	4.42235
SLC35E2B	0.0195122	1.20601
CDK11A	0.00134853	0.109421
SLC35E2	0.104972	5.8764
NADK	-0.00552903	0.410086
GNB1	-0.0851608	9.59711
CALML6	-0.263993	1.45898
TMEM52	-0.163511	1.9144
GABRD	0.0599789	0.703671
PRKCZ	0.0203112	0.467812
SKI	-0.0099441	0.911199
MORN1	0.0148999	0.339885
RER1	-0.0414263	4.55356
PEX10	-0.0164796	0.872713
PLCH2	0.280128	2.01307
PANK4	0.0372615	1.51631
HES5	-0.12173	1.20274
TNFRSF14	0.0176378	1.55373
FAM213B	-0.104438	4.80265
MMEL1	-0.107444	2.24744
TTC34	-0.0137413	0.118362
PRDM16	0.173449	1.15338
ARHGEF16	-0.120154	0.872598
MEGF6	0.0905329	1.24467
TPRG1L	-0.0532457	2.9764
WRAP73	0.071558	3.952
TP73	-0.102052	1.66906
LRRC47	0.0303958	2.03784
CEP104	0.0209647	1.38264
DFFB	0.145205	7.48115
C1orf174	0.0087565	0.61818
AJAP1	-0.0476563	0.640775
NPHP4	-0.000944274	0.0343189
KCNAB2	-0.107969	8.32469
CHD5	0.0840155	0.763338
RNF207	0.16428	8.17736
ICMT	0.0135196	0.946441
GPR153	-0.0267573	0.319905
ACOT7	-0.110685	6.08325
HES2	0.16755	7.77632
ESPN	0.445628	0.986494
TNFRSF25	0.0995144	3.67396
PLEKHG5	0.183071	8.73008
NOL9	0.0819496	5.63624
TAS1R1	-0.0026088	0.0356273
ZBTB48	0.0527782	2.71892
KLHL21	-0.0537021	3.05223
PHF13	-0.104577	4.7045
THAP3	-0.0705187	3.33495
DNAJC11	-0.00511573	0.269331
CAMTA1	-0.0784844	8.34733
VAMP3	-0.00843728	0.908985
PER3	-0.0350198	1.72266
UTS2	-0.0993289	2.37715
TNFRSF9	0.1429	5.73578
PARK7	-0.00274988	0.314768
ERRFI1	-0.184434	11.5747
SLC45A1	-0.0782751	1.4671
RERE	0.00288908	0.233307
ENO1	-0.0740167	7.98874
ENO1-AS1	-0.0378043	0.484318
SLC2A7	0.235396	1.11531
SLC2A5	-0.058809	6.8848
GPR157	0.1415	2.17416
H6PD	0.0667253	4.74192
SPSB1	0.0629038	2.78499
SLC25A33	0.0652069	4.28101
TMEM201	0.0154193	0.471698
PIK3CD	0.0663261	4.70168
CLSTN1	0.0196192	1.67175
CTNNBIP1	0.0264739	1.41715
LZIC	-0.131607	10.1129
NMNAT1	0.0792769	5.10096
RBP7	0.0120746	0.523907
UBE4B	-0.052194	3.1913
KIF1B	-0.0174539	1.57427
PGD	-0.0574072	5.7376
APITD1-CORT	-0.372707	6.31084
APITD1	-0.196066	9.07044
CORT	0.106935	0.602052
DFFA	0.00325901	0.260033
PEX14	0.0162072	0.756751
CASZ1	0.0129993	0.248824
C1orf127	0.154462	1.58488
TARDBP	-0.03554	3.06298
MASP2	-0.0116245	0.237343
SRM	-0.0501522	4.2656
EXOSC10	-0.0145245	1.07459
MTOR	-0.0634321	4.11683
ANGPTL7	-0.199923	1.64208
UBIAD1	0.0887302	4.67587
PTCHD2	0.0195723	0.146705
FBXO2	0.0739386	0.779439
FBXO44	0.127612	6.49299
FBXO6	0.119425	7.69038
MAD2L2	-0.0203861	1.65507
AGTRAP	-0.0353329	3.26238
MTHFR	0.0778447	6.18534
CLCN6	0.043763	2.71452
NPPA-AS1	0.119979	3.04095
NPPA	0.0727045	1.79051
NPPB	-0.0684033	0.437304
KIAA2013	-0.0853483	6.88254
PLOD1	-0.0956769	8.39512
MFN2	-0.0342347	2.47442
MIIP	-0.000845924	0.0614685
TNFRSF8	0.10752	2.92876
TNFRSF1B	0.0349338	4.04228
VPS13D	0.0165811	1.20778
DHRS3	-0.0061069	0.649316
AADACL3	0.543958	4.39994
C1orf158	-0.235178	1.70097
PRAMEF1	0.202102	1.26213
PRAMEF11	0.192912	0.737181
HNRNPCL1	-0.0994098	1.25978
PRAMEF10	0.284378	2.43841
PRAMEF17	0.255862	1.15743
PDPN	-0.0709663	7.95386
PRDM2	-0.0212633	1.78528
KAZN	-0.130638	2.47191
TMEM51	-0.0591199	4.9603
FHAD1	0.0307757	1.31933
EFHD2	-0.0650085	7.01608
CTRC	0.163008	1.86515
CELA2A	0.0909597	0.799758
CELA2B	0.168292	2.41136
CASP9	0.0930579	4.70893
DNAJC16	0.02383	1.36762
AGMAT	0.100673	5.99858
DDI2	-0.103324	5.67737
RSC1A1	0.0890906	2.65638
PLEKHM2	-0.119988	10.305
SLC25A34	0.120732	5.76302
TMEM82	-0.0898881	0.474526
FBLIM1	0.172458	9.89601
SPEN	-0.0688418	6.25685
ZBTB17	-0.0683422	3.69715
C1orf64	-0.104651	0.760494
HSPB7	-0.268668	4.20946
CLCNKB	-0.121469	0.560076
FAM131C	0.365966	0.870006
EPHA2	0.0378766	1.36818
ARHGEF19	-0.0267965	0.848911
RSG1	0.00792619	0.123874
FBXO42	-0.0512278	3.22643
SPATA21	0.120645	1.70703
NECAP2	-0.00894212	0.843594
NBPF1	0.0723782	5.46895
CROCC	0.0333729	1.47895
MFAP2	0.0723899	0.615067
ATP13A2	0.00392731	0.210693
SDHB	0.0137419	1.43352
PADI2	0.176627	20.0547
PADI1	0.224405	3.20795
PADI4	0.0435596	0.347337
RCC2	0.0575405	5.80634
ARHGEF10L	0.0352489	2.43203
IGSF21	0.0605199	5.73255
KLHDC7A	-0.0805036	0.776395
PAX7	0.391693	1.87191
ALDH4A1	-0.0524273	1.51294
IFFO2	-0.1585	4.12
UBR4	-0.0373234	3.38165
MRTO4	-0.0164404	1.21903
AKR7A3	0.165335	1.82627
AKR7A2	0.0169879	1.50064
PQLC2	0.0404048	2.61918
CAPZB	0.0748898	8.22763
MINOS1	-0.0193994	2.22177
NBL1	0.0383757	3.45861
HTR6	0.0512488	0.454453
TMCO4	0.00116708	0.0589707
OTUD3	0.0505933	2.74931
PLA2G2A	-0.113575	4.56849
PLA2G5	0.0803482	1.28378
PLA2G2D	-0.0373162	0.367895
PLA2G2C	-0.260572	3.73499
UBXN10	-0.241816	4.08538
VWA5B1	0.111455	0.473888
CAMK2N1	-0.201314	9.70301
MUL1	-0.0120566	0.734378
FAM43B	-0.278761	2.54276
CDA	-0.331343	6.68462
PINK1	0.056992	3.91039
DDOST	0.0864172	8.98043
KIF17	0.28179	5.29541
SH2D5	0.16647	1.20726
HP1BP3	-0.0623549	6.77632
EIF4G3	-0.0548832	5.05356
ECE1	0.112366	4.02241
NBPF3	0.132876	4.89004
ALPL	-0.0709244	0.61703
RAP1GAP	-0.0172147	0.137235
USP48	-0.0750524	5.38254
LDLRAD2	0.209523	0.849572
HSPG2	0.0102634	0.163162
LINC00339	0.0720136	3.02202
CDC42	-0.0275714	3.14485
WNT4	0.169252	1.85765
ZBTB40	-0.0160278	0.807469
EPHA8	0.106181	0.80814
C1QA	0.16959	12.3464
C1QC	0.172602	13.1816
C1QB	0.182638	11.0969
EPHB2	0.00918506	0.514758
KDM1A	-0.0248886	1.5028
LUZP1	-0.0494866	4.4355
HTR1D	0.218955	4.86957
HNRNPR	-0.0358547	3.77748
ZNF436	-0.0367103	0.800921
TCEA3	-0.0222619	0.235084
ASAP3	-0.142544	1.98767
E2F2	-0.0134751	0.520697
ID3	-0.0499694	4.2921
MDS2	0.186437	1.86367
TCEB3	-0.0918868	6.93202
PITHD1	-0.0349885	3.04829
LYPLA2	-0.0305927	2.28239
GALE	-0.0635608	4.40531
HMGCL	-0.00647801	0.493057
FUCA1	0.115117	11.0889
CNR2	0.121375	1.39352
PNRC2	-0.0751612	7.13595
SRSF10	-0.0841826	8.27642
MYOM3	0.158878	2.75992
IL22RA1	0.00101736	0.00708271
GRHL3	0.208928	2.31397
NIPAL3	0.102786	5.84261
RCAN3	-0.00687536	0.357605
SRRM1	-0.0510944	5.85746
CLIC4	-0.0555045	4.21609
RUNX3	0.0402244	2.47605
SYF2	-0.00527963	0.552531
RHD	0.153606	6.43519
TMEM50A	0.0113543	1.28328
RHCE	0.090216	0.997511
TMEM57	-0.0359445	2.23474
LDLRAP1	0.00477988	0.205613
MAN1C1	-0.135944	7.65329
SEPN1	0.00600352	0.505575
PAQR7	0.168222	8.42411
STMN1	-0.0527046	5.58345
PAFAH2	0.083351	4.38535
EXTL1	0.0132704	0.0873813
SLC30A2	0.25146	1.63095
TRIM63	0.0548235	0.575729
PDIK1L	-0.0248431	0.844061
FAM110D	-0.067594	0.513627
ZNF593	-0.158826	14.2608
CNKSR1	0.181936	1.04695
CEP85	-0.0519299	2.31093
SH3BGRL3	-0.0123656	1.28431
UBXN11	0.0196954	1.39221
CD52	-0.0876209	3.92357
AIM1L	-0.256366	1.49675
ZNF683	0.210415	1.56718
LIN28A	0.169172	7.29007
DHDDS	-0.0153574	0.914288
HMGN2	-0.0383205	4.39484
ARID1A	-0.0320876	3.00622
PIGV	0.0811088	2.96874
ZDHHC18	-0.00534503	0.164853
SFN	-0.00888921	0.0576674
GPN2	-0.0261609	1.5125
GPATCH3	0.00407048	0.193361
NUDC	-0.0184048	1.99973
TRNP1	-0.0932076	0.83595
FAM46B	-0.0293247	0.26145
SLC9A1	0.00939073	0.417331
WDTC1	0.0335885	1.9546
TMEM222	0.0410697	2.7799
SYTL1	-0.0787601	1.31142
MAP3K6	0.0292254	1.01985
FCN3	-0.0829249	0.394976
CD164L2	0.113466	0.998015
GPR3	0.0687741	1.75617
WASF2	0.020379	2.33049
AHDC1	0.0112332	0.508725
FGR	0.0672781	5.99801
IFI6	-0.0270275	2.98387
FAM76A	-0.0123291	0.669021
STX12	-0.015569	1.5462
PPP1R8	-0.0490836	3.03956
RPA2	0.0607364	5.4633
SMPDL3B	0.338937	3.66739
XKR8	0.0558539	2.83131
EYA3	0.064541	4.54828
PTAFR	0.0508241	5.40398
DNAJC8	-0.0139361	1.51564
ATPIF1	-0.012618	1.435
SESN2	-0.0177159	1.27814
MED18	0.12613	6.94551
PHACTR4	-0.0223877	2.05811
RCC1	-0.0599422	3.30746
TRNAU1AP	-0.0321847	2.38098
SNHG12	-0.0868669	8.18416
RAB42	-0.0835648	6.61991
TAF12	-0.0341304	2.86861
GMEB1	0.0402643	2.42638
YTHDF2	-0.0185337	1.73359
OPRD1	0.0246793	0.0839465
EPB41	0.00414649	0.276109
TMEM200B	0.15773	1.90573
SRSF4	-0.0790347	7.76218
MECR	-0.00564164	0.318693
PTPRU	-0.0863606	1.33764
MATN1	0.194026	2.77611
LAPTM5	0.0429269	3.48539
SDC3	-9.41857e-05	0.00725111
PUM1	-0.101615	9.63668
NKAIN1	-0.153698	1.3294
SNRNP40	0.0420091	3.21853
ZCCHC17	-0.0927894	8.3072
FABP3	-0.0515112	3.05104
SERINC2	-0.247425	12.7288
TINAGL1	0.211021	4.17652
HCRTR1	-0.136342	0.61844
PEF1	-0.0184903	1.43412
COL16A1	-0.057205	1.27396
SPOCD1	0.155032	4.3545
PTP4A2	-0.0592063	6.52902
KHDRBS1	-0.036731	3.78799
TMEM39B	0.10926	6.13913
KPNA6	-0.014673	1.34518
TXLNA	-0.0474729	3.84336
CCDC28B	-0.0961903	3.85667
IQCC	0.125187	4.14341
DCDC2B	0.092745	1.8895
TMEM234	-0.0313893	1.50489
EIF3I	0.018539	2.00925
LCK	0.0409069	0.548939
HDAC1	-0.00679856	0.497095
MARCKSL1	0.00319222	0.22938
TSSK3	0.149084	2.58052
BSDC1	0.0296801	2.09195
ZBTB8B	0.154319	2.82098
ZBTB8A	0.100645	6.00902
ZBTB8OS	-0.0785461	6.72862
RBBP4	0.0123521	1.1695
SYNC	-0.0622271	2.92949
KIAA1522	0.0633335	0.991726
YARS	-0.0545326	3.95413
S100PBP	0.0727103	4.56352
FNDC5	0.235621	1.75074
HPCA	0.00598812	0.0839172
TMEM54	0.0136086	0.47239
RNF19B	0.0191368	1.29687
AK2	0.0163163	1.59663
TRIM62	0.0216142	0.518208
ZNF362	0.0863908	5.15684
PHC2	-0.0924166	9.70708
ZSCAN20	-0.0581674	0.911397
CSMD2	0.0571725	0.879138
C1orf94	0.251427	1.293
GJB4	-0.151958	0.933366
GJB3	0.233512	1.49906
GJA4	0.0798206	0.578341
DLGAP3	-0.0553995	2.09889
ZMYM6NB	0.107023	6.2895
ZMYM6	0.052204	3.28719
ZMYM1	-0.0767857	2.79767
SFPQ	-0.0358048	4.07829
ZMYM4	-0.102898	7.137
KIAA0319L	-0.00346993	0.267968
NCDN	0.0276779	1.1084
TFAP2E	-0.0735804	1.59883
PSMB2	-0.0154941	1.66673
C1orf216	-0.0326257	1.43861
CLSPN	-0.122902	8.93404
TEKT2	-0.058046	0.536326
ADPRHL2	-0.0663092	5.20517
COL8A2	0.0904702	4.75537
TRAPPC3	-0.000183839	0.0181506
MAP7D1	0.0100772	0.8998
THRAP3	-0.0199105	2.1289
SH3D21	-0.0350689	1.40935
STK40	0.0113046	0.824835
LSM10	-0.0151582	1.46632
OSCP1	0.0464751	1.08349
CSF3R	0.143426	15.875
GRIK3	-0.0365124	0.60171
ZC3H12A	0.11888	7.74983
MEAF6	0.0424132	4.11444
SNIP1	0.0670875	4.19296
DNALI1	-0.0128316	0.275664
GNL2	-0.00422502	0.328828
RSPO1	0.200253	4.7386
C1orf109	-0.051076	1.9784
CDCA8	-0.24205	9.95968
EPHA10	0.169236	7.65537
MANEAL	0.122579	5.6867
YRDC	0.000613947	0.0312573
C1orf122	-0.0801551	7.98256
MTF1	-0.0589044	4.24493
INPP5B	0.0875217	5.4419
SF3A3	-0.00343026	0.297575
FHL3	0.0695782	4.80421
UTP11L	-0.00269801	0.236603
POU3F1	-0.0538976	0.889551
RRAGC	-0.0501771	4.33797
MYCBP	-0.0509806	3.25681
GJA9	0.0631102	0.585301
RHBDL2	0.138129	5.44826
AKIRIN1	0.019563	1.86692
NDUFS5	-0.057501	6.54448
MACF1	-0.133364	14.3511
BMP8A	0.125377	5.87561
PABPC4	0.0253371	2.84735
HEYL	0.0349113	0.383459
HPCAL4	0.119924	0.618234
PPIE	0.0582669	4.78198
BMP8B	0.0758654	1.97719
OXCT2	0.318528	4.25113
TRIT1	0.0428196	1.74368
MFSD2A	-0.00861083	0.523181
CAP1	0.003488	0.39774
PPT1	0.171184	19.7389
RLF	-0.0594952	4.67959
TMCO2	0.109962	0.834248
ZMPSTE24	0.013645	1.01733
COL9A2	0.192844	8.83717
SMAP2	0.110439	12.527
ZNF684	-0.0266501	0.744427
RIMS3	0.0219475	0.261867
NFYC	0.0239922	1.87674
KCNQ4	0.16151	1.54817
CITED4	0.0849574	3.20217
SLFNL1	-0.0720665	0.696707
SCMH1	0.011552	0.466725
EDN2	0.00282854	0.0164935
HIVEP3	0.0371993	3.12824
FOXJ3	-0.0170981	1.20426
RIMKLA	0.0468788	1.59334
ZMYND12	0.0226858	0.37409
PPCS	-0.0323502	3.267
CCDC30	0.114591	5.52805
PPIH	0.0049112	0.368032
YBX1	-0.0623133	6.83828
CLDN19	0.143799	3.41518
C1orf50	-0.0647652	3.99649
ERMAP	0.108665	6.08194
ZNF691	0.0710313	2.82253
SLC2A1	-0.271035	16.9538
FAM183A	-0.189114	1.12201
EBNA1BP2	-0.0796218	6.75513
TMEM125	0.00579198	0.0476666
C1orf210	0.140367	6.02726
TIE1	0.271394	2.20152
MPL	0.174158	7.14325
CDC20	-0.203832	9.63795
ELOVL1	0.0787518	6.76187
MED8	-0.0299145	2.22236
SZT2	0.0184581	1.17797
HYI	0.0747387	4.17354
PTPRF	0.0032865	0.0703983
KDM4A	-0.0160216	0.801637
ST3GAL3	0.0214186	0.7818
ARTN	-0.607713	13.0175
IPO13	-0.0167047	0.790733
DPH2	-0.0218788	0.975678
ATP6V0B	0.056844	6.16269
B4GALT2	-0.220414	6.98424
CCDC24	-0.041874	1.40046
SLC6A9	0.0283116	0.37524
KLF17	0.130519	2.19871
DMAP1	0.0319324	2.2357
ERI3	0.0161842	1.21784
RNF220	-0.0577686	4.15594
TMEM53	0.00208966	0.0723081
C1orf228	0.00376957	0.232824
KIF2C	-0.0864333	5.07439
BEST4	0.0836243	0.466133
PLK3	0.099292	10.5597
TCTEX1D4	0.0920681	2.68898
BTBD19	0.0270801	1.6233
PTCH2	0.0668096	3.19602
EIF2B3	-0.0291318	1.93367
HECTD3	-0.00968702	0.516913
UROD	0.0456992	4.17008
ZSWIM5	0.172826	1.568
HPDL	-0.035253	0.340754
MUTYH	0.0471232	2.13721
TOE1	0.0137357	0.623284
TESK2	-0.152159	5.76695
CCDC163P	0.120832	4.18378
MMACHC	0.0529293	1.96299
PRDX1	0.0362795	4.10549
AKR1A1	0.0729394	8.2763
NASP	-0.0131229	1.35375
CCDC17	0.105909	1.5407
GPBP1L1	0.0422254	3.57736
TMEM69	0.0556682	3.37969
IPP	-0.0353028	1.00456
MAST2	-0.0554432	2.6005
TSPAN1	0.132528	0.58529
POMGNT1	0.0661882	3.86613
LURAP1	0.0143465	0.602453
RAD54L	-0.139296	4.75724
LRRC41	0.0164228	1.21968
UQCRH	-0.0216189	2.47202
NSUN4	0.0984663	6.95113
FAAH	0.157161	2.76701
DMBX1	0.136671	5.32488
MKNK1	-0.041048	4.6068
MOB3C	0.0101193	0.631721
ATPAF1	-0.0168898	1.19915
CYP4B1	-0.114577	0.61096
CYP4A11	0.147281	2.58867
PDZK1IP1	0.0274256	0.682373
TAL1	0.0253123	2.1681
STIL	-0.0901618	3.81962
CMPK1	0.0252042	2.49204
FOXD2	0.0216975	0.260596
SLC5A9	0.0961859	2.65636
SPATA6	-0.0770588	6.9267
AGBL4	0.214584	1.35734
BEND5	0.0474753	0.932556
ELAVL4	0.0486212	1.61573
DMRTA2	0.0751938	1.06025
FAF1	-0.00975569	0.596738
CDKN2C	-0.0863995	5.90144
RNF11	0.00159555	0.123787
TTC39A	0.0481166	0.709789
EPS15	-0.0625951	6.00354
OSBPL9	0.0232401	1.6611
RAB3B	0.156022	7.81352
TXNDC12	0.0342552	3.57368
KTI12	-0.00661616	0.283713
BTF3L4	-0.00811736	0.837294
ZFYVE9	-0.119623	2.82915
CC2D1B	0.0514344	3.33355
ORC1	-0.120655	3.39425
PRPF38A	-0.00584335	0.451136
ZCCHC11	-0.0787658	6.94646
GPX7	-0.0107585	0.589199
FAM159A	0.0588852	3.30992
ZYG11B	-0.0376243	2.99133
ZYG11A	0.193544	9.26102
ECHDC2	0.036022	2.4781
SCP2	0.0324315	3.56914
PODN	0.0581495	0.453934
SLC1A7	-0.359932	2.54627
CPT2	0.0342669	2.23561
C1orf123	-0.0158747	1.30773
MAGOH	0.0358237	3.19082
LRP8	-0.208495	9.253
GLIS1	-0.114914	0.690762
YIPF1	0.020385	1.42935
DIO1	0.19776	2.23276
HSPB11	-0.0855505	7.98532
LRRC42	-0.0568399	2.64761
LDLRAD1	0.0534932	1.06551
TMEM59	0.0784393	8.98866
TCEANC2	-0.00891736	0.411929
CDCP2	-0.192881	0.83825
CYB5RL	-0.0516476	1.34356
SSBP3	-0.121148	5.79423
ACOT11	-0.0655786	2.93007
FAM151A	0.177006	1.28815
TTC4	-0.0879214	2.95524
PARS2	0.0107791	0.200199
TTC22	0.052803	0.470277
DHCR24	-0.191321	6.3427
PCSK9	0.217225	1.12657
USP24	0.0281398	1.96449
PRKAA2	0.0729486	1.48476
C1orf168	0.0587836	0.241386
C8A	0.181247	1.99303
DAB1	0.148759	1.11725
OMA1	0.0280915	1.39986
TACSTD2	0.724297	5.70247
MYSM1	-0.0665952	4.47677
JUN	-0.0274417	3.14536
FGGY	-0.0267654	1.32969
HOOK1	0.169039	1.65763
CYP2J2	0.049398	0.505884
NFIA	0.0390936	2.80757
TM2D1	0.012474	1.07041
INADL	0.160975	7.37044
L1TD1	0.146996	7.64449
KANK4	0.150749	4.36188
USP1	-0.150823	11.0593
DOCK7	-0.114865	6.27457
ANGPTL3	0.107258	0.729261
ATG4C	0.0827031	5.32186
FOXD3	-0.146709	0.794613
ALG6	0.0183838	0.867811
ITGB3BP	-0.176692	11.9121
EFCAB7	-0.0125685	0.294445
PGM1	-0.116523	7.98033
ROR1	0.079066	0.612616
CACHD1	0.045101	0.59971
RAVER2	0.0569737	0.925596
JAK1	-0.0377463	3.78101
AK4	-0.324181	20.6753
DNAJC6	-0.0701101	1.12029
LEPROT	-0.0182449	1.96277
LEPR	0.115728	6.06459
PDE4B	0.0791638	7.87774
SGIP1	-0.0814021	1.13867
TCTEX1D1	-0.317928	16.5515
WDR78	-0.0451021	0.474925
MIER1	-0.0910671	8.39787
SLC35D1	-0.0363842	1.54405
C1orf141	0.133505	2.53469
IL23R	0.211927	6.48487
IL12RB2	0.049806	0.896315
SERBP1	-0.0570717	6.5406
GADD45A	-0.0559155	3.45982
GNG12	-0.204297	7.61744
DIRAS3	0.0832219	1.66434
WLS	0.0188931	1.14803
RPE65	-0.12036	1.19337
DEPDC1	-0.297786	12.8318
LRRC7	-0.0232309	0.497717
LRRC40	0.00546661	0.261756
SRSF11	-0.0610907	6.90371
ANKRD13C	-0.00664336	0.360129
HHLA3	0.060189	3.26887
CTH	0.0102056	0.232411
PTGER3	0.259787	1.67548
ZRANB2-AS1	0.0588365	0.735277
ZRANB2	-0.0483141	4.40684
NEGR1	0.147553	1.35629
LRRIQ3	-0.126537	2.01766
FPGT-TNNI3K	0.245837	2.81693
FPGT	0.0602029	2.48462
TNNI3K	-0.0530751	0.562661
CRYZ	0.00536665	0.26597
TYW3	-0.102768	6.69539
SLC44A5	0.230706	1.96142
ACADM	0.0252897	2.07422
RABGGTB	0.0305934	2.89209
MSH4	-0.0600547	0.650269
ST6GALNAC3	0.00757208	0.420859
ST6GALNAC5	0.362577	2.15109
PIGK	0.141179	7.91968
AK5	0.363579	2.87546
ZZZ3	-0.0937267	5.08285
USP33	-0.0329141	2.76661
FAM73A	-0.00406369	0.276737
NEXN	-0.142217	4.54099
FUBP1	-0.00405206	0.351064
DNAJB4	0.00900595	0.595514
GIPC2	-0.0473408	1.56545
IFI44L	0.173511	15.2976
IFI44	0.0739716	6.61978
TTLL7	0.0337542	0.846605
PRKACB	0.0353816	2.94041
SAMD13	0.105102	1.75638
DNASE2B	0.352093	5.43253
RPF1	-0.00414007	0.309845
GNG5	-0.00545195	0.617095
CTBS	-0.00974676	0.857765
SSX2IP	-0.0633068	1.96152
LPAR3	0.539066	2.81678
MCOLN2	0.267233	7.94483
MCOLN3	0.0486197	0.860651
WDR63	-0.184734	1.96931
SYDE2	0.162291	5.65258
C1orf52	0.00246804	0.183707
BCL10	-0.032346	2.35791
DDAH1	0.0406949	0.89628
CYR61	0.120747	4.45341
ZNHIT6	-0.0771424	4.41529
COL24A1	-0.042059	0.613844
ODF2L	0.0245077	2.0301
CLCA2	0.0288748	0.181992
CLCA1	0.20901	1.13212
CLCA4	0.154746	0.940543
SH3GLB1	-0.0978608	10.8939
SEP15	0.0508248	5.71657
HS2ST1	-0.0852889	4.92447
LMO4	-0.0746172	6.6856
PKN2	-0.0374948	3.35984
GTF2B	0.180807	16.3564
CCBL2	0.057843	3.33191
RBMXL1	0.104152	6.44241
GBP3	0.0573342	3.3437
GBP1	-0.022474	1.58956
GBP2	0.0241385	2.50287
GBP7	0.467755	8.31888
GBP4	0.179299	12.0368
GBP5	0.0722754	3.61982
GBP6	0.181276	7.58535
LRRC8B	-0.0231652	1.54778
LRRC8C	0.0503661	3.84602
LRRC8D	-0.0344198	1.89081
ZNF326	-0.0907247	6.95162
ZNF644	-0.0665456	5.50279
HFM1	0.196027	1.91766
CDC7	-0.127361	3.40052
TGFBR3	0.0772718	1.38017
BRDT	0.154798	4.93676
EPHX4	-0.20037	1.88386
BTBD8	0.0254049	0.437213
KIAA1107	-0.034136	0.794605
C1orf146	-0.0916206	0.415491
GLMN	-0.0325652	1.42765
RPAP2	-0.0913164	5.42769
GFI1	0.0249174	0.193297
EVI5	-0.0324262	2.83602
FAM69A	0.0607568	2.58272
MTF2	0.00166654	0.137287
TMED5	-0.0475027	5.13476
CCDC18	-0.0387887	2.50113
DR1	-0.0215831	1.81922
FNBP1L	-0.158202	9.13528
BCAR3	0.0255837	1.43389
DNTTIP2	-0.0215862	2.13214
GCLM	-0.0446515	3.08095
ABCA4	0.0405457	0.27831
ARHGAP29	-0.0420096	0.820425
ABCD3	-0.00199767	0.113468
F3	0.00854197	0.411518
SLC44A3	0.0768436	0.709038
CNN3	-0.0420125	2.60463
ALG14	-0.0375982	1.75459
TMEM56	0.183754	8.65032
TMEM56-RWDD3	-0.168409	1.86305
RWDD3	0.0557116	1.64687
PTBP2	0.0216273	0.961833
DPYD	-0.0783058	7.74423
MIR137HG	0.209124	1.30166
SNX7	0.0219285	1.37053
PALMD	0.0670512	0.691892
FRRS1	0.0993395	4.60793
AGL	-0.0483778	2.72883
SLC35A3	0.0723056	4.95447
SASS6	-0.204022	9.69033
LRRC39	-0.0339851	1.05777
DBT	0.0550052	3.49513
CDC14A	0.0263145	0.879029
VCAM1	-0.0146709	0.26432
EXTL2	-0.0743841	4.03488
SLC30A7	-0.00667246	0.525926
DPH5	-0.0145444	0.909177
S1PR1	-0.185893	7.42112
OLFM3	0.13617	0.454287
COL11A1	-0.0602233	0.795205
RNPC3	0.0459117	3.14144
AMY2B	0.152579	5.91962
AMY2A	0.147781	1.54699
AMY1A	0.0721148	0.485575
AMY1B	0.264219	1.33993
PRMT6	-0.0633694	2.40212
NTNG1	0.0651709	0.660669
VAV3	-0.117232	4.30197
SLC25A24	-0.131702	10.027
NBPF4	0.0728137	0.403406
NBPF6	-0.0545298	0.247031
FAM102B	-0.00286362	0.191686
HENMT1	0.0718527	3.61747
PRPF38B	-0.00216147	0.239316
FNDC7	0.040112	0.319217
STXBP3	-0.0356284	2.9221
AKNAD1	-0.184104	1.58412
GPSM2	-0.14772	6.86628
CLCC1	0.0474787	3.37104
WDR47	-0.0103462	0.497472
TAF13	-0.112836	6.83224
TMEM167B	-0.0439865	3.4195
C1orf194	0.146964	1.20841
KIAA1324	0.129445	6.50956
SARS	-0.0208311	2.06808
CELSR2	0.0339092	1.24742
PSRC1	0.00438084	0.295702
MYBPHL	0.159434	1.43326
SORT1	0.0642553	6.01943
PSMA5	-0.00300229	0.289989
SYPL2	-0.0555132	0.567816
ATXN7L2	0.0158016	0.431793
CYB561D1	0.111783	5.45468
AMIGO1	-0.258128	3.15747
GPR61	0.125262	0.427471
GNAI3	-0.027779	2.96129
GNAT2	0.120415	4.72207
AMPD2	0.0879207	8.18168
GSTM4	0.0917386	8.11955
GSTM2	0.090175	7.33067
GSTM1	0.110147	5.99039
GSTM5	0.0670005	1.56247
GSTM3	0.0342081	2.92445
EPS8L3	-0.0120062	0.0636791
CSF1	-0.087011	4.8048
AHCYL1	-0.0639266	5.70517
ALX3	0.0560112	0.401516
SLC6A17	0.301181	2.64198
KCNC4	0.0434707	0.557752
RBM15	-0.00610776	0.30963
SLC16A4	0.0552168	2.18143
PROK1	0.352168	1.36608
KCNA2	0.150419	1.07115
KCNA3	0.144332	1.37706
CD53	0.142715	16.3761
LRIF1	-0.0802074	4.80205
DRAM2	0.13667	14.385
CEPT1	0.0917173	6.56964
DENND2D	-0.00669023	0.387237
CHI3L2	0.183397	8.85721
CHIA	0.321154	2.11598
OVGP1	0.072841	1.3144
WDR77	0.0208436	1.55291
ATP5F1	0.0446414	4.94885
C1orf162	0.132451	15.2805
ADORA3	0.0706467	8.16306
RAP1A	-0.000608977	0.0696212
FAM212B	-0.00597851	0.238082
DDX20	0.00325659	0.159407
KCND3	-0.0387918	0.626535
CTTNBP2NL	0.0062715	0.616584
WNT2B	0.0663086	2.44319
ST7L	0.0689393	3.38039
CAPZA1	-0.0389621	4.49013
MOV10	0.00663079	0.399088
RHOC	0.0244589	2.59483
PPM1J	0.353319	4.38834
FAM19A3	-0.13788	0.674418
SLC16A1	-0.0455713	2.80526
LRIG2	-0.0207615	0.838196
MAGI3	-0.0436664	1.16527
PHTF1	-0.0138736	0.752534
RSBN1	-0.0117373	0.734968
PTPN22	-0.0872908	4.46114
BCL2L15	0.167332	8.31499
AP4B1	0.013029	0.578344
DCLRE1B	-0.0847478	3.88848
HIPK1	-0.0407294	3.62385
OLFML3	0.163156	18.7828
SYT6	0.0660627	3.4922
TRIM33	-0.0783558	5.82016
BCAS2	0.0929346	9.19621
DENND2C	0.0429884	0.767762
AMPD1	0.335753	1.47843
NRAS	-0.0653751	5.25055
CSDE1	-0.00776448	0.883036
SIKE1	-0.111162	8.40529
SYCP1	0.117547	0.692672
TSPAN2	0.385952	1.77203
VANGL1	-0.016873	0.263018
CASQ2	-0.00567357	0.0321289
NHLH2	0.439709	2.08687
SLC22A15	-0.098922	2.38222
MAB21L3	0.159863	8.58016
ATP1A1	0.063835	7.10255
CD58	0.110395	10.4007
IGSF3	-0.149986	2.19889
CD2	0.289446	3.97834
PTGFRN	-0.101593	4.62166
CD101	0.117221	2.24261
TTF2	-0.0681076	4.11231
TRIM45	0.15861	7.19962
MAN1A2	-0.139672	10.3276
FAM46C	0.0882146	1.81665
GDAP2	0.0507567	3.20803
WDR3	-0.120269	5.84217
SPAG17	0.0107247	0.127082
TBX15	0.0431376	0.486623
WARS2	-0.0111648	0.489314
ZNF697	-0.161895	4.17231
PHGDH	-0.0784133	3.07288
ADAM30	0.278628	1.16161
NOTCH2	0.0284776	2.26241
FAM72B	0.0702262	2.83761
FCGR1B	0.15718	17.0036
PPIAL4G	0.156268	4.12585
FAM72D	0.0515803	1.55875
NBPF9	0.0396839	2.32801
PDE4DIP	0.0373462	3.28217
NOTCH2NL	0.0674266	4.87634
NBPF10	0.0449081	3.34923
TXNIP	-0.0319168	3.44015
POLR3GL	0.0120428	1.12219
ANKRD34A	0.131623	1.23232
LIX1L	-0.044694	2.57157
RBM8A	0.031312	3.48858
PEX11B	-0.0315307	1.6757
ITGA10	0.00849139	0.135569
ANKRD35	-0.106542	5.46979
PIAS3	-0.0173236	0.875645
NUDT17	0.0305218	0.682363
POLR3C	0.0242905	1.3726
RNF115	-0.0341377	2.44295
CD160	0.0525636	0.500502
PDZK1	0.0719733	0.926806
GPR89A	0.113556	5.50572
NBPF11	-0.0322334	0.835346
PRKAB2	-0.13826	4.92661
FMO5	0.0712398	2.27658
CHD1L	0.0149014	1.09379
BCL9	-0.0621686	1.81387
ACP6	0.0798666	2.30816
GPR89B	0.0463968	1.28198
PPIAL4A	0.146599	1.81583
NBPF14	-0.019819	1.29151
PPIAL4D	0.228533	3.51543
NBPF15	0.0656729	2.62788
PPIAL4C	0.418131	3.11044
HIST2H2BF	0.059649	3.19527
FCGR1A	0.119137	13.7765
HIST2H3D	0.119963	3.2163
HIST2H4A	0.0365468	1.02763
HIST2H3C	0.161795	2.30779
HIST2H2AA3	0.184097	11.7775
HIST2H2AA4	0.0380774	3.10821
HIST2H3A	0.161795	2.30779
HIST2H4B	0.0768983	1.72752
HIST2H2BE	0.0843439	4.981
HIST2H2AC	-0.18364	9.12954
HIST2H2AB	-0.0156611	0.209228
BOLA1	-0.0786789	3.70867
SV2A	0.0139609	0.276966
SF3B4	0.0717154	5.81958
MTMR11	-0.151103	4.71003
OTUD7B	-0.0269662	0.558185
VPS45	0.0514588	3.12332
PLEKHO1	0.0709263	7.1216
ANP32E	-0.110883	10.4091
CA14	-0.0653454	1.2648
APH1A	0.0431826	4.56146
C1orf54	0.0127944	1.36485
PRPF3	-0.0215824	1.28995
RPRD2	-0.0361428	2.50304
TARS2	0.0868506	5.66465
ECM1	-0.3185	15.4137
ADAMTSL4	0.0279381	1.87565
MCL1	0.0240419	2.62151
ENSA	0.0190659	2.07115
GOLPH3L	-0.0357075	1.70627
HORMAD1	-0.0943681	1.26976
CTSS	0.140112	15.9372
CTSK	0.0272087	0.852649
ARNT	0.00584724	0.396076
SETDB1	-0.00804545	0.471204
CERS2	0.00797804	0.679507
ANXA9	0.122239	2.10829
FAM63A	0.0970552	3.33525
PRUNE	-0.0401246	1.55352
BNIPL	0.154494	6.99465
C1orf56	0.139491	10.6465
CDC42SE1	0.0291585	3.11603
MLLT11	-0.0506324	3.5616
GABPB2	-0.0245896	1.01569
SEMA6C	-0.0312291	0.493719
TNFAIP8L2	0.0910554	7.62927
LYSMD1	0.0115002	0.261625
SCNM1	0.0495556	4.19873
TMOD4	-0.0567631	0.620344
VPS72	0.0242002	1.64818
PIP5K1A	-0.0192371	1.34391
PSMD4	0.0298024	3.17086
ZNF687	0.0693857	3.8949
PI4KB	0.026561	2.14902
RFX5	0.204599	13.5684
SELENBP1	0.0636036	2.35326
PSMB4	-0.0141544	1.52296
POGZ	0.00381416	0.301306
CGN	0.0930504	0.841944
TUFT1	0.115015	5.75578
SNX27	0.0413159	3.6523
CELF3	-0.0131408	0.187392
RIIAD1	0.240415	0.551309
OAZ3	-0.104622	2.97832
TDRKH	0.00784026	0.267962
RORC	0.0282637	0.0809999
THEM4	0.0883734	4.94658
S100A10	-0.215889	24.9964
S100A11	0.0503417	4.77717
TCHH	0.0552285	2.52521
RPTN	0.197858	0.764855
HRNR	0.115664	2.21755
FLG	0.0744308	0.58261
FLG2	0.161793	7.0266
KPRP	0.0487826	0.211471
LCE1C	-0.177342	1.57504
LOR	0.318799	1.70037
PGLYRP4	-0.35001	2.36451
S100A9	-0.242772	28.8487
S100A12	-0.203995	6.47503
S100A8	-0.250263	30.4623
S100A7A	-0.483446	2.76751
S100A6	-0.173716	20.0716
S100A5	0.118418	0.866294
S100A4	-0.0723645	8.29
S100A3	-0.285246	4.82663
S100A2	-0.10768	2.12081
S100A16	-0.0777026	3.65668
S100A14	0.304579	1.31129
S100A13	-0.0541223	4.06716
S100A1	0.0669805	1.90986
CHTOP	-0.019413	1.73189
SNAPIN	-0.0360177	3.32337
ILF2	0.0574716	5.82976
NPR1	0.588629	1.67867
INTS3	0.00732159	0.420936
SLC27A3	0.0232296	1.00018
GATAD2B	0.028285	1.91838
DENND4B	-0.00246916	0.213753
CRTC2	0.0439885	3.21026
SLC39A1	0.0247639	2.61638
CREB3L4	0.0167899	0.515612
JTB	-0.045052	5.12962
RAB13	-0.198834	22.0498
NUP210L	0.167562	2.7915
TPM3	-0.0437048	4.83816
C1orf189	-0.293337	1.72469
C1orf43	0.0429562	4.79158
UBAP2L	0.0027601	0.235981
HAX1	-0.0359939	3.63619
AQP10	-0.0389968	0.284013
ATP8B2	0.154246	6.7558
IL6R	-0.00844085	0.867256
SHE	0.213453	6.27931
TDRD10	0.198914	2.04917
UBE2Q1	-0.0860451	6.1982
CHRNB2	0.00368968	0.0506428
ADAR	-0.0363824	3.72163
KCNN3	0.142021	6.90129
PMVK	-0.0426366	4.25448
PBXIP1	0.14264	9.36023
PYGO2	0.0169655	0.661215
SHC1	-0.0478138	3.35105
CKS1B	-0.165054	14.7392
FLAD1	0.0111486	0.728741
ZBTB7B	-0.0200032	1.07005
DCST2	0.0294675	0.220534
DCST1	0.13749	0.461753
ADAM15	-0.0433223	2.88822
EFNA4	-0.0387478	1.55228
EFNA3	-0.20119	3.97904
EFNA1	0.0334275	0.724277
SLC50A1	0.0349302	2.93881
DPM3	-0.0412917	3.85997
KRTCAP2	0.0493567	5.29896
TRIM46	-0.0498872	0.890175
MUC1	-0.221179	4.37559
THBS3	-0.0570919	2.13654
MTX1	-0.0305699	2.49602
GBA	0.00814223	0.618773
FAM189B	-0.00211675	0.0928997
SCAMP3	0.049618	4.0422
CLK2	-0.0504423	2.81763
HCN3	-0.0269493	0.367106
PKLR	-0.168579	1.1697
FDPS	-0.00907078	0.801519
RUSC1-AS1	0.171786	2.47521
RUSC1	-0.0580719	3.55361
ASH1L	-0.0803002	7.73078
MSTO1	-0.0116587	0.506344
YY1AP1	-0.00508246	0.389599
DAP3	0.0611992	5.80165
GON4L	-0.0672149	5.46132
SYT11	0.00341879	0.241618
RIT1	-0.00349733	0.30542
KIAA0907	0.0616851	3.22454
RXFP4	0.172907	2.0138
ARHGEF2	0.00203872	0.168805
SSR2	0.0308426	3.48664
UBQLN4	-0.00360678	0.166579
LAMTOR2	-0.0188408	2.12858
RAB25	0.111874	0.516767
MEX3A	-0.109757	2.03693
LMNA	-0.0668532	6.87694
SEMA4A	0.0765361	4.96184
SLC25A44	0.0226217	1.39284
PMF1-BGLAP	0.258704	3.27623
PMF1	0.040644	3.35063
BGLAP	0.0974271	1.12657
PAQR6	-0.0178933	0.528988
SMG5	0.0108352	0.698092
TMEM79	0.0151956	0.380191
VHLL	0.175806	1.17807
CCT3	0.00479491	0.504811
RHBG	0.0971355	2.84285
C1orf61	0.0177835	1.37806
MEF2D	0.0606196	5.2426
IQGAP3	-0.136319	6.23517
TTC24	0.157447	0.867582
APOA1BP	-0.0159691	1.45798
GPATCH4	-0.13926	11.9772
HAPLN2	0.0613769	0.727651
BCAN	0.0466312	2.80832
NES	-0.0531014	2.31896
CRABP2	0.0662544	1.86877
ISG20L2	0.0615041	5.26342
RRNAD1	0.0590518	3.33351
HDGF	-0.0960886	8.03856
PRCC	-0.00126871	0.0936534
SH2D2A	-0.0776012	2.79113
NTRK1	-0.0131532	0.108248
INSRR	0.283357	2.63543
PEAR1	0.0687063	0.531935
LRRC71	0.011397	0.105107
ARHGEF11	0.00147666	0.076103
ETV3L	0.268368	1.78421
ETV3	0.163425	10.336
FCRL5	0.0679592	0.342448
FCRL3	0.0771923	0.654733
FCRL2	0.0865901	0.59169
FCRL1	0.138711	1.21461
CD5L	0.12414	2.83146
KIRREL	-0.0758557	0.880254
CD1D	0.27817	13.2256
CD1A	0.975445	7.57424
CD1C	0.753562	11.677
CD1B	1.07631	5.326
CD1E	0.971164	15.2433
SPTA1	0.167291	1.18708
MNDA	0.0133703	1.49099
PYHIN1	0.186145	2.6303
IFI16	-0.00547371	0.622915
AIM2	0.231757	6.16901
CADM3	0.176424	3.09494
FCER1A	0.786201	23.3048
DUSP23	-0.0518158	5.21806
FCRL6	0.528527	3.07887
SLAMF8	0.0743292	5.33003
C1orf204	0.10761	1.32534
VSIG8	0.101444	1.25393
TAGLN2	-0.0360674	3.90857
IGSF9	0.0447094	0.378036
SLAMF9	-0.261261	11.1997
PIGM	0.0344963	1.65956
KCNJ10	0.145376	2.14082
KCNJ9	0.156341	1.46226
IGSF8	0.098313	4.91367
ATP1A2	0.0769646	3.28827
ATP1A4	0.419862	2.45602
CASQ1	0.471721	3.55178
PEA15	-0.0034159	0.372851
DCAF8	0.0742638	5.87004
PEX19	0.032104	1.94647
COPA	-0.0446574	4.74487
NCSTN	0.0288264	2.57774
NHLH1	0.0512945	0.869989
VANGL2	0.0314581	0.441846
SLAMF6	0.108078	2.95563
CD84	0.0178494	2.03176
SLAMF1	0.0431695	0.826752
CD48	0.0540497	3.59626
SLAMF7	0.156104	7.10029
LY9	-0.12197	2.70805
CD244	0.182219	4.13195
ITLN1	-0.0873267	0.713408
F11R	0.0441796	3.4175
TSTD1	-0.0359042	2.8523
USF1	0.0683181	3.88173
ARHGAP30	-0.00803673	0.773522
PVRL4	-0.215824	4.90396
KLHDC9	0.0126997	0.143593
PFDN2	-0.022324	2.40656
NIT1	0.0436121	2.99124
DEDD	0.0253966	1.89332
UFC1	0.0452985	4.89043
USP21	0.104035	3.27795
PPOX	0.0559473	2.40567
B4GALT3	0.0540398	3.49003
ADAMTS4	0.127122	7.25611
NDUFS2	0.0572161	5.90114
FCER1G	0.0956838	7.69826
APOA2	0.25883	6.61485
TOMM40L	0.0780009	4.79304
NR1I3	0.139454	3.56117
PCP4L1	0.103276	1.13786
MPZ	-0.0446631	1.16707
SDHC	0.0948988	9.73864
FCGR2A	0.119469	13.4985
HSPA6	0.0166332	1.42207
FCGR3A	0.0612118	6.45702
FCGR3B	0.168537	10.1307
FCGR2B	0.0303411	2.81468
FCRLA	-0.0484526	0.475297
FCRLB	-0.138755	4.30844
DUSP12	-0.0108821	0.664159
ATF6	0.0236798	2.47132
OLFML2B	0.0432889	3.67587
NOS1AP	-0.0258566	0.394168
C1orf226	0.00367371	0.0665893
SH2D1B	0.245415	0.907977
UHMK1	-0.0891057	7.90714
UAP1	0.0123788	0.786747
DDR2	-0.108566	2.41031
HSD17B7	0.0391739	2.06078
RGS4	-0.0767719	1.11278
NUF2	-0.224928	12.549
PBX1	-0.067098	1.74796
LMX1A	-0.382234	2.17913
RXRG	0.153376	0.62079
MGST3	-0.00229577	0.257522
ALDH9A1	0.0384435	3.37233
TMCO1	0.00783361	0.836194
UCK2	-0.0480424	2.22042
FAM78B	-0.044274	0.470939
POGK	-0.0636008	4.09209
TADA1	-0.0408968	1.37247
ILDR2	-0.00278651	0.040752
MAEL	0.282164	1.42395
GPA33	0.0341452	0.315105
DUSP27	0.0976094	2.29639
POU2F1	-0.00811974	0.554443
CD247	0.0762428	0.909875
CREG1	-0.0172273	2.00037
RCSD1	0.138586	13.7836
MPZL1	-0.0157869	1.56509
ADCY10	0.0406687	0.607781
DCAF6	-0.0178909	1.59221
GPR161	0.0935627	4.58096
TIPRL	-0.0663918	5.47281
SFT2D2	-0.0424679	4.02974
TBX19	-0.0069114	0.182516
XCL2	-0.200263	1.8465
XCL1	-0.00908589	0.07224
ATP1B1	0.10345	8.80152
NME7	-0.0359251	1.68543
BLZF1	0.0342425	1.91568
SLC19A2	0.163924	9.16875
F5	0.0906974	2.75913
SELP	0.282345	1.61176
SELL	0.220411	12.5036
SELE	-0.0373235	0.375214
METTL18	-0.0284736	0.961197
C1orf112	0.0728807	2.96503
SCYL3	0.014733	0.565459
KIFAP3	-0.0374818	2.614
GORAB	-0.0934684	3.38504
PRRX1	-0.124605	3.09881
FMO3	-0.0668386	0.4764
FMO2	-0.48053	6.08995
FMO1	-0.0723309	0.785662
FMO4	0.110747	2.81029
PRRC2C	-0.0532735	6.13664
VAMP4	-0.0682447	4.01632
METTL13	-0.0435574	2.35629
DNM3	-0.0701509	2.30245
DNM3OS	0.0466785	0.489333
C1orf105	-0.103271	1.12421
PIGC	0.0236701	1.58176
TNFSF18	0.0942021	3.57655
TNFSF4	0.173109	4.00895
PRDX6	0.0511802	5.63605
ANKRD45	0.161737	6.0194
KLHL20	0.0128811	0.65468
CENPL	-0.0610872	2.65149
DARS2	-0.0481589	2.24345
ZBTB37	-0.00753787	0.290495
SERPINC1	0.119907	0.924315
RC3H1	0.0323702	2.72827
RABGAP1L	0.131348	10.7685
GPR52	-0.118185	0.772145
CACYBP	-0.0828507	8.8671
TNN	0.0818953	0.390651
KIAA0040	-0.0651119	3.91157
TNR	-0.10938	2.51511
RFWD2	-0.0217704	1.44054
PAPPA2	0.0727761	0.717938
ASTN1	-0.00894888	0.216388
SEC16B	0.125797	2.22258
RASAL2	0.00531515	0.340275
C1orf220	0.185267	6.43829
RALGPS2	-0.0263872	1.26089
ANGPTL1	0.0379613	0.551836
FAM20B	-0.00734603	0.434053
TOR3A	0.102617	8.80137
ABL2	0.0370241	4.13353
SOAT1	0.0119716	1.28582
AXDND1	0.0608829	0.903105
FAM163A	0.302766	1.26022
TOR1AIP2	0.000103446	0.0101117
TOR1AIP1	0.0600638	4.96033
CEP350	-0.0886046	9.1061
QSOX1	0.0341447	3.23941
LHX4	0.304946	1.42531
ACBD6	-0.0120924	0.890616
XPR1	0.0353807	2.55591
KIAA1614	0.142278	6.256
STX6	-0.0166024	1.55517
MR1	0.0596287	5.15811
IER5	-0.00378569	0.387163
CACNA1E	0.0767708	0.708148
GLUL	-0.0278219	2.64136
TEDDM1	0.150915	1.725
RGSL1	0.0981434	0.556323
RNASEL	0.00767843	0.317553
RGS16	-0.00616661	0.644664
RGS8	0.0735835	0.296581
NPL	-0.0297266	3.36156
DHX9	-0.0188584	1.67872
LAMC1	-0.26318	9.20571
LAMC2	0.188001	4.47347
NMNAT2	-0.00616018	0.0921199
SMG7	-0.0706097	4.16938
NCF2	-0.0962333	9.6167
ARPC5	0.00292414	0.333944
RGL1	-0.102477	7.50409
APOBEC4	-0.044186	0.176106
TSEN15	-0.0501875	3.25965
C1orf21	-0.1467	5.55867
EDEM3	-0.121336	9.31269
FAM129A	0.00429719	0.377608
RNF2	0.0149452	0.911993
TRMT1L	0.00863478	0.403547
SWT1	-0.0164254	0.523864
IVNS1ABP	-0.0314078	3.20553
HMCN1	0.146044	1.58887
PRG4	0.0642868	0.701487
TPR	-0.0944843	10.1392
C1orf27	-0.0145806	1.02442
OCLM	0.0720577	1.34937
PDC	0.00612826	0.0595723
PTGS2	0.026351	2.1791
PLA2G4A	0.113929	7.6871
RGS18	0.098143	7.02679
RGS1	0.234077	23.0941
RGS13	0.208521	8.16059
RGS2	0.231671	27.1758
UCHL5	-0.0960942	7.19888
TROVE2	-0.0104348	0.901941
GLRX2	-0.0854665	5.81205
CDC73	-0.0914475	7.97184
B3GALT2	0.0688037	1.64811
KCNT2	-0.115061	1.56151
CFH	-0.0457909	0.996507
CFHR3	0.392435	0.896194
CFHR4	-0.0268284	0.0921136
ASPM	-0.334923	21.4224
ZBTB41	-0.11295	5.01982
CRB1	-0.042611	0.638363
DENND1B	-0.00671289	0.373716
C1orf53	-0.126673	4.19762
LHX9	0.221779	3.52466
NEK7	-0.0608074	3.7259
PTPRC	0.0186463	2.14401
NR5A2	-0.0615307	0.513662
ZNF281	-0.138149	9.88445
KIF14	-0.196382	9.49578
DDX59	-0.0532708	2.96323
CAMSAP2	-0.120632	7.72226
C1orf106	0.125314	3.3241
KIF21B	0.080597	4.59237
CACNA1S	-0.162426	0.709396
TMEM9	-0.0281349	2.19109
IGFN1	-0.0985648	0.75164
PKP1	0.212621	0.812323
TNNT2	0.414465	1.29383
LAD1	0.269318	1.44859
TNNI1	0.161871	5.57859
PHLDA3	-0.0549177	2.02331
CSRP1	-0.0544989	4.1036
NAV1	-0.0417953	3.01867
IPO9	0.0325583	2.43349
SHISA4	0.058367	2.64551
LMOD1	-0.0766071	0.872913
TIMM17A	-0.0634043	5.91308
RNPEP	0.00949136	0.853591
ELF3	-0.00836126	0.148653
GPR37L1	0.153203	7.5745
ARL8A	-0.0864979	7.19528
PTPN7	0.0187072	1.53124
LGR6	0.12984	0.933832
UBE2T	-0.148877	8.11299
PPP1R12B	0.0578024	3.21604
SYT2	-0.00867275	0.1058
KDM5B	-0.0543328	2.71169
RABIF	-0.0556933	4.04178
KLHL12	0.0529807	2.9783
ADIPOR1	0.0521604	5.45775
CYB5R1	0.131496	10.7328
TMEM183A	-0.138131	11.4748
PPFIA4	-0.186949	4.14441
ADORA1	0.0736376	1.49832
MYBPH	0.087299	1.41836
CHI3L1	0.0259631	2.69337
CHIT1	-0.166099	4.29625
BTG2	0.136043	15.4393
FMOD	0.0381592	0.577606
PRELP	0.15859	7.22458
OPTC	0.362532	1.96709
ATP2B4	-0.00690314	0.526228
LAX1	0.141643	3.60133
ZC3H11A	-0.0370939	3.50515
ZBED6	-0.0881012	6.04831
SNRPE	-0.099062	10.6746
SOX13	0.0747528	0.880774
ETNK2	0.125759	1.38118
REN	-0.258879	1.87162
GOLT1A	-0.518816	3.86235
PLEKHA6	0.00852198	0.112852
PPP1R15B	0.00482698	0.446618
PIK3C2B	0.0670153	3.60765
MDM4	-0.0141556	1.35061
LRRN2	0.14758	1.28738
NFASC	-0.0190391	0.406789
CNTN2	-0.0798822	1.44763
TMEM81	-0.0630728	0.849919
RBBP5	0.0343812	2.35107
DSTYK	0.0205682	1.39354
TMCC2	-0.0251106	0.410264
NUAK2	0.172067	8.88671
KLHDC8A	-0.0482428	1.34155
LEMD1	-0.329794	4.10725
CDK18	0.0237593	0.962591
MFSD4	0.147913	4.15853
ELK4	0.0425619	3.09954
SLC45A3	-0.117397	1.64377
NUCKS1	-0.0420396	4.81489
SLC41A1	-0.0321967	1.46771
PM20D1	0.166416	3.09976
SLC26A9	0.163626	0.94519
FAM72A	0.0263724	1.2987
C1orf186	0.20346	4.88743
CTSE	0.110107	1.60242
SRGAP2	0.0663772	7.36908
IKBKE	-0.066731	5.09283
RASSF5	0.199043	18.6066
EIF2D	0.0578709	3.2142
DYRK3	0.0274945	0.306551
MAPKAPK2	-0.0652437	5.63807
IL10	0.128974	11.4862
IL19	-0.115959	2.02265
IL20	0.22604	0.885428
IL24	0.138777	0.777019
PIGR	0.148472	6.65765
FCAMR	0.00763276	0.0649271
C1orf116	-0.0770882	0.395072
YOD1	-0.0097828	0.366548
PFKFB2	0.125249	7.48256
C4BPB	0.076881	1.34616
C4BPA	-0.173747	1.36083
CD55	0.128592	11.5392
CR1	-0.0211906	1.00971
CR1L	0.0270336	0.357744
CD46	0.0449173	4.12372
CD34	-0.0260912	0.199045
PLXNA2	-0.0244485	1.16003
CAMK1G	-0.170276	1.56648
LAMB3	-0.237648	7.24408
G0S2	-0.0855484	8.61792
HSD11B1	0.100029	3.91624
TRAF3IP3	0.102095	6.4458
C1orf74	-0.0438775	0.869874
IRF6	0.149799	2.75035
DIEXF	-0.015116	0.717236
SYT14	-0.138082	1.74388
SERTAD4	-0.518069	4.09911
HHAT	0.101799	1.65899
KCNH1	-0.0204135	0.150121
RCOR3	-0.0245185	1.5756
TRAF5	0.0853213	4.31494
RD3	0.133469	3.04505
SLC30A1	-0.0215967	1.28095
NEK2	0.0213601	1.05387
LPGAT1	-0.0524073	3.44749
INTS7	0.0390199	1.85404
DTL	-0.268344	11.3837
PPP2R5A	-0.0941419	5.57009
TMEM206	0.0253295	1.72039
NENF	0.0277736	2.71152
ATF3	-0.00708294	0.801248
FAM71A	0.0414518	1.26794
BATF3	0.115919	4.59117
NSL1	0.0279022	2.6142
TATDN3	0.0946772	7.54311
FLVCR1-AS1	0.105524	2.92235
FLVCR1	0.100703	6.32841
VASH2	0.00675971	0.0874353
ANGEL2	0.0383453	2.5038
PROX1	-0.0103605	0.385913
SMYD2	-0.0414903	2.39132
PTPN14	0.143444	8.32652
CENPF	-0.256171	18.0516
KCNK2	-0.128655	1.34204
KCTD3	-0.130065	5.66296
USH2A	0.0841347	1.0364
ESRRG	-0.057655	0.999903
GPATCH2	-0.11497	7.36402
SPATA17	0.173314	1.47649
RRP15	0.0119335	0.93585
TGFB2	0.120278	3.46807
LYPLAL1	0.0719031	5.22284
SLC30A10	-0.138793	1.0737
EPRS	-0.0686079	5.73592
BPNT1	0.106984	5.70016
IARS2	-0.057424	4.43275
RAB3GAP2	-0.107367	7.59001
MARK1	-0.108486	2.20955
C1orf115	0.0495066	0.237345
MARC2	0.0735808	0.88261
MARC1	-0.127104	2.00095
HLX	-0.0766173	4.72408
DUSP10	0.105234	7.36308
HHIPL2	0.279876	1.17407
TAF1A	0.114903	4.54789
MIA3	-0.0200795	1.71016
AIDA	0.0211149	1.91524
BROX	-0.00987829	0.826984
FAM177B	0.178012	11.2872
DISP1	0.0696609	4.4306
TLR5	0.154657	11.6172
SUSD4	0.113395	1.13381
CAPN8	0.0498544	0.588274
CAPN2	-0.0956974	6.22843
TP53BP2	-0.030068	2.05698
FBXO28	-0.0596601	3.60521
DEGS1	0.134571	13.3298
NVL	-0.0929038	4.97665
CNIH4	-0.18788	20.0345
WDR26	-0.119704	11.1551
CNIH3	-0.0996571	2.75329
DNAH14	-0.0479226	1.35671
LBR	-0.0691787	6.04576
ENAH	0.0997992	5.81262
SRP9	0.00118065	0.128555
EPHX1	0.124514	8.62156
TMEM63A	0.00379847	0.22453
LEFTY1	0.130096	0.944656
PYCR2	0.057638	4.49432
LEFTY2	-0.0975694	0.367224
H3F3A	-0.0101628	1.10666
ACBD3	-0.0768691	6.05137
MIXL1	-0.0300965	0.253744
LIN9	-0.13331	3.36873
PARP1	-0.0604204	6.69701
C1orf95	-0.067806	0.770222
ITPKB	0.0824738	4.73866
PSEN2	0.105715	4.65758
ADCK3	0.0699833	3.10763
CDC42BPA	-0.00415782	0.113383
ZNF678	0.0654049	1.97737
JMJD4	0.0136371	0.624082
SNAP47	0.00323902	0.159018
WNT9A	0.053287	0.128926
ARF1	0.0200019	2.28643
C1orf35	-0.0536418	4.04277
GUK1	-0.0649456	7.42191
GJC2	-0.0161365	0.170617
IBA57	0.0851309	5.18611
OBSCN	0.0351745	0.817529
TRIM11	-0.0191102	1.01649
TRIM17	-0.0380864	0.537253
HIST3H3	0.191381	1.58098
HIST3H2A	-0.164688	7.02929
HIST3H2BB	-0.0659073	1.16752
RNF187	-0.085697	7.35325
RHOU	-0.0206037	1.2914
RAB4A	-0.0486947	4.26134
SPHAR	0.0172052	0.35259
ACTA1	0.124342	2.26901
NUP133	-0.0408451	2.32007
ABCB10	-0.0281119	1.13655
TAF5L	-0.012355	0.534206
URB2	0.00289327	0.0910226
GALNT2	0.0247049	2.51905
PGBD5	-0.14974	7.04417
COG2	-0.0319317	1.8124
AGT	0.121797	3.95154
C1orf198	-0.0902128	3.81834
TTC13	0.079018	3.30561
ARV1	0.0501811	2.61538
FAM89A	-0.0774144	3.41175
TRIM67	0.0210606	0.124968
C1orf131	-0.098688	5.79109
GNPAT	-0.0461501	3.41165
EXOC8	-0.00476646	0.227178
EGLN1	-0.0752996	5.69051
TSNAX-DISC1	0.137011	1.47252
TSNAX	0.0588039	5.48515
DISC1	0.0883663	5.52168
SIPA1L2	-0.0598177	5.2465
NTPCR	-0.0525684	4.07754
PCNXL2	0.156356	9.43481
KCNK1	-0.252298	1.45041
SLC35F3	-0.203758	2.83204
TARBP1	0.0348012	1.54784
IRF2BP2	0.0156784	1.63198
LINC00184	0.0597433	0.379978
TOMM20	-0.065893	7.32751
RBM34	0.034977	2.51823
ARID4B	-0.02777	2.80742
GGPS1	0.0330274	2.63582
TBCE	0.00161405	0.06892
B3GALNT2	0.0682617	3.52144
GNG4	0.157136	7.81712
LYST	-0.00400541	0.295525
NID1	-0.106582	2.13018
GPR137B	0.00109614	0.10098
EDARADD	-0.0673684	2.42115
LGALS8	-0.0728425	6.3619
LGALS8-AS1	-0.0174385	0.193702
HEATR1	-0.068751	3.17075
ACTN2	-0.0406503	0.688847
MTR	-0.000550293	0.0404499
RYR2	0.012141	0.159895
ZP4	0.18437	0.756968
CHRM3	0.173503	8.74136
FMN2	0.164446	1.92859
GREM2	0.0618366	0.19485
RGS7	0.0412569	0.236802
FH	0.0545239	3.76321
KMO	-0.0217591	1.13838
OPN3	-0.0352342	1.8489
CHML	-0.122196	6.25587
WDR64	0.215181	1.08757
EXO1	-0.219369	6.0645
MAP1LC3C	0.174364	8.27988
PLD5	0.296931	2.07831
CEP170	-0.084517	8.84032
SDCCAG8	0.000330549	0.035278
AKT3	-0.00710872	0.329361
C1orf100	0.133987	0.898082
ADSS	-0.0980523	7.48475
C1orf101	0.146644	2.77258
COX20	-0.140148	14.6554
HNRNPU-AS1	-0.00953226	0.626228
HNRNPU	-0.0442473	5.08082
EFCAB2	0.0119513	0.59275
KIF26B	0.0696413	2.08574
SMYD3	0.00842029	0.463086
TFB2M	0.0250103	0.974952
CNST	-0.0129481	0.672484
SCCPDH	0.00541205	0.45072
AHCTF1	-0.121498	7.82008
ZNF695	-0.0344102	0.504182
ZNF670	-0.0337536	0.824642
ZNF669	0.0975945	5.4936
C1orf229	0.163925	6.39517
ZNF124	0.0655227	4.31162
ZNF496	0.0460269	1.92773
NLRP3	0.0711582	6.71516
OR2B11	0.0835697	1.7161
OR2C3	0.308912	1.93183
TRIM58	0.0876152	4.944
OR2W3	0.0661393	0.546795
OR2L13	-0.193917	1.35111
OR2AK2	0.105149	0.399744
OR2M2	0.0965575	0.500434
SH3BP5L	-0.00241805	0.0688514
ZNF672	0.109189	6.9031
ZNF692	0.0524383	2.0141
PGBD2	0.00207262	0.0611051
TUBB8	-0.187931	2.72251
ZMYND11	-0.101781	6.728
DIP2C	0.0446203	2.31131
LARP4B	0.00414452	0.336485
GTPBP4	-0.0377514	2.96728
IDI2	0.0563452	1.0998
IDI2-AS1	0.0703468	2.15743
IDI1	0.067046	6.30951
WDR37	-0.0139358	0.829452
LINC00200	-0.00756636	0.0600617
ADARB2	0.0323645	0.602052
PFKP	-0.259227	20.0745
PITRM1	-0.00895256	0.534421
KLF6	0.0265976	2.88382
AKR1E2	-0.0789413	1.45821
AKR1C1	-0.261145	3.43084
AKR1C2	0.145269	0.872601
AKR1C4	-0.0631926	0.198934
NET1	0.107833	6.00872
CALML3	-0.0316816	0.421457
ASB13	0.0357729	1.55931
FAM208B	-0.0531522	3.04307
GDI2	0.0366554	4.11463
ANKRD16	0.139231	6.60547
FBXO18	-0.000963348	0.0588979
IL15RA	0.0345898	1.52393
IL2RA	-0.00119344	0.0785807
RBM17	-0.0376104	4.06616
PFKFB3	0.0173335	1.92339
PRKCQ	0.0494128	0.979549
SFMBT2	0.0556167	5.47651
ITIH5	0.156117	6.66695
ITIH2	0.0901242	0.694793
KIN	0.0551053	4.24361
ATP5C1	0.0249421	2.79993
TAF3	-0.109088	7.66478
GATA3	0.00271149	0.0179747
SFTA1P	0.0394296	0.193767
CELF2	0.0582052	6.6537
USP6NL	0.00941101	0.64925
ECHDC3	0.0999472	4.93044
UPF2	-0.0745903	6.65448
DHTKD1	0.0752944	5.30933
SEC61A2	0.0150649	0.655373
NUDT5	-0.0422014	4.00737
CDC123	-0.0447465	4.38461
CAMK1D	0.137659	10.9996
CCDC3	0.0824812	0.685633
OPTN	-0.16717	8.52754
MCM10	-0.319455	14.4146
PHYH	-0.0384724	2.31064
SEPHS1	-0.058951	3.16826
BEND7	0.126671	4.73258
PRPF18	-0.0463523	2.96492
FRMD4A	0.00386162	0.430774
FAM107B	-0.132964	10.3632
CDNF	0.136732	1.33173
HSPA14	-0.0441694	2.96655
SUV39H2	-0.00489259	0.217439
DCLRE1C	0.0326768	1.83344
MEIG1	-0.0747147	0.930102
OLAH	0.103768	3.3224
ACBD7	0.15361	7.90927
C10orf111	0.146664	3.54137
RPP38	-0.10751	6.48629
NMT2	0.0787581	4.65431
FAM171A1	-0.037858	0.446169
ITGA8	-0.104899	1.54998
FAM188A	-0.0328099	1.4321
PTER	-0.0809193	4.46986
C1QL3	0.250518	2.62898
RSU1	0.0324639	2.88535
CUBN	0.11798	3.02983
TRDMT1	-0.0231983	0.8931
VIM	-0.0978302	10.6121
ST8SIA6	0.203969	1.21344
STAM	-0.0734299	4.45036
TMEM236	0.119447	5.35811
MRC1	-0.256054	20.3545
SLC39A12	0.0552747	0.476996
CACNB2	0.111814	3.64877
NSUN6	-0.0693774	3.50466
ARL5B	0.0822023	4.61702
PLXDC2	0.0454073	5.23109
NEBL	0.00591499	0.0666141
MLLT10	-0.0586682	4.18977
DNAJC1	-0.0553878	4.46926
COMMD3-BMI1	0.217654	4.71461
COMMD3	0.0450113	3.95687
BMI1	-0.0728971	3.52924
SPAG6	0.0485868	1.24939
PIP4K2A	0.0167553	1.44828
ARMC3	-0.0312168	0.197485
MSRB2	0.0154765	1.4304
C10orf67	0.0283536	0.403519
OTUD1	0.000347861	0.0381866
KIAA1217	0.0879404	0.927914
ARHGAP21	-0.0403752	3.74908
PRTFDC1	-0.115327	5.94673
ENKUR	0.0659274	0.895379
THNSL1	0.0645971	1.84439
GPR158	-0.324419	5.44456
MYO3A	-0.0213847	0.140768
GAD2	-0.162291	1.96407
APBB1IP	0.000930214	0.106789
LINC00264	0.0388968	0.88461
PDSS1	-0.123241	5.63806
ABI1	0.0209219	2.18051
ANKRD26	-0.100976	5.40698
YME1L1	-0.00998801	1.04607
MASTL	0.000683145	0.0432885
ACBD5	-0.0454466	3.75688
PTCHD3	-0.174092	0.993907
RAB18	-0.0100381	0.961984
MKX	0.231297	1.71503
ARMC4	0.169618	2.81371
MPP7	0.229618	5.65343
WAC	-0.0503613	5.18621
BAMBI	0.000312903	0.00612259
SVIL	-0.0813478	1.78641
KIAA1462	0.133807	1.83985
MTPAP	0.0871198	5.97216
MAP3K8	0.0681755	7.51988
ZNF438	-0.0774309	3.64213
ZEB1	-0.112651	6.47796
ARHGAP12	-0.0688704	6.26933
KIF5B	-0.0297278	3.34202
EPC1	-0.00331458	0.304094
ITGB1	-0.094679	10.9314
NRP1	-0.21001	23.1921
PARD3	-0.0803552	0.963562
CUL2	-0.0106079	0.659424
CREM	0.124054	14.2231
CCNY	-0.0883209	6.76642
GJD4	0.147737	2.08334
FZD8	0.100862	1.63098
ANKRD30A	0.349248	3.72353
ZNF248	-0.0211557	0.735612
ZNF25	-0.0228588	1.04589
ZNF33A	-0.0576757	4.67905
ZNF37A	-0.0231052	1.45487
ZNF33B	0.0570691	2.69466
BMS1	-0.0367508	2.64734
RET	-0.19307	2.18291
CSGALNACT2	-0.151362	11.4007
RASGEF1A	-0.202197	4.93569
HNRNPF	0.0272397	2.99659
ZNF239	-0.0631602	0.815231
ZNF485	0.0623592	1.21525
ZNF32	0.0101486	0.69171
CXCL12	0.225139	13.0339
TMEM72-AS1	0.163628	2.00825
TMEM72	0.197452	1.00529
RASSF4	0.0694821	8.02273
C10orf10	0.0829445	2.65286
C10orf25	0.0536654	1.44265
ZNF22	-0.106878	8.70851
OR13A1	-0.007015	0.0963925
ALOX5	0.0580165	6.29497
MARCH8	0.00835912	0.303096
ZFAND4	0.109499	3.02556
FAM21C	-0.139066	9.34616
AGAP4	-0.0444303	1.456
SYT15	0.161214	7.76848
GPRIN2	0.0811169	0.245948
AGAP9	-0.118857	4.0832
ZNF488	-0.0574491	0.656792
GDF10	-0.19894	1.2528
FRMPD2	0.0240875	0.078561
MAPK8	-0.036848	1.69446
ARHGAP22	0.0344849	2.7787
WDFY4	0.0616523	4.7614
LRRC18	0.177559	2.01763
VSTM4	0.151192	7.91247
C10orf128	0.217682	8.26651
C10orf71	0.523316	1.34381
DRGX	0.296024	0.979014
ERCC6	0.051892	2.5213
PGBD3	0.0940615	1.9553
CHAT	0.00723084	0.0299147
SLC18A3	0.0288557	0.125464
OGDHL	0.171351	1.4297
PARG	-0.0697927	3.37335
NCOA4	0.0820081	8.28651
TIMM23	-0.0139632	1.03617
AGAP6	0.0267278	1.0504
FAM21A	-0.159574	8.1374
ASAH2	0.0491809	0.394431
SGMS1	-0.0262881	1.58624
ASAH2B	-0.0463255	0.684643
A1CF	0.0718255	1.15367
PRKG1	0.241695	2.07495
CSTF2T	0.0742973	3.80672
DKK1	0.0623816	0.682145
PCDH15	0.053639	0.923487
ZWINT	-0.208247	14.7591
IPMK	-0.0605962	3.45608
CISD1	-0.0819124	6.32829
UBE2D1	-0.018687	1.56725
TFAM	-0.0873596	6.14362
BICC1	0.1334	1.15029
PHYHIPL	0.0535776	1.25549
FAM13C	0.00596365	0.0910242
SLC16A9	-0.012462	0.130657
CCDC6	-0.0201521	1.25518
ANK3	0.0995998	2.42252
CDK1	-0.161219	11.3376
RHOBTB1	0.0113633	0.462263
TMEM26	-0.216953	7.21403
C10orf107	0.307659	3.96907
ARID5B	-0.0296894	3.24368
RTKN2	-0.178302	4.25468
ZNF365	-0.131229	1.78359
ADO	-0.000965217	0.0521443
EGR2	0.0941127	10.0101
NRBF2	-0.0146733	1.35916
JMJD1C	-0.00122985	0.132362
REEP3	-0.00609517	0.533701
CTNNA3	-0.0863672	1.10216
LRRTM3	0.0956692	0.615279
DNAJC12	0.0253517	0.948595
SIRT1	0.0527463	2.96412
HERC4	-0.0618809	4.2169
MYPN	0.059909	0.278807
PBLD	0.11144	4.47319
HNRNPH3	-0.00722828	0.762572
RUFY2	-0.0519551	2.90916
DNA2	-0.202971	5.93718
SLC25A16	-0.0194463	0.880578
TET1	-0.149782	3.00324
CCAR1	-0.0618384	5.90335
STOX1	0.263199	1.89682
DDX50	-0.0135486	1.01718
DDX21	-0.0489306	5.27545
SRGN	0.145817	9.13302
VPS26A	-0.00670288	0.654773
SUPV3L1	-0.00899103	0.42128
HKDC1	-0.015385	0.0824245
HK1	-0.0415185	3.94319
TACR2	0.113751	2.17592
TSPAN15	-0.0502179	3.69796
NEUROG3	-0.0513706	0.646581
C10orf35	-0.0428426	1.0464
COL13A1	0.0419044	0.303387
H2AFY2	0.0805763	3.63796
AIFM2	-0.148185	7.40478
TYSND1	0.0773283	3.24723
SAR1A	-0.0378141	3.94852
PPA1	0.0633202	6.70988
NPFFR1	0.32754	3.24623
LRRC20	0.101589	2.53288
EIF4EBP2	-0.0229966	2.09383
NODAL	0.0340732	0.346244
PRF1	0.0708965	1.80727
ADAMTS14	0.0170968	0.156713
SGPL1	0.00977783	0.849615
PCBD1	-0.0640816	6.18744
UNC5B	0.0739475	5.86154
SLC29A3	0.114333	7.22995
CDH23	0.10546	6.62299
C10orf105	0.331759	1.84109
C10orf54	0.159174	18.4276
PSAP	0.0692623	5.20758
CHST3	-0.0889279	1.53342
SPOCK2	0.115093	2.5296
ASCC1	0.0392536	2.45692
ANAPC16	0.0414659	4.70046
DDIT4	0.0238651	2.68307
DNAJB12	0.0638083	5.34488
MICU1	-0.0796719	5.57915
MCU	-0.0748362	2.92158
OIT3	-0.135288	0.604283
PLA2G12B	0.373035	0.871615
P4HA1	-0.184544	20.1649
NUDT13	0.0970465	2.50608
ECD	0.0491943	3.32671
FAM149B1	-0.0454593	1.5721
DNAJC9	-0.141358	10.6729
ANXA7	0.0677352	6.73744
MSS51	0.112855	4.42922
PPP3CB	-0.0171832	1.03033
USP54	0.117335	5.96958
MYOZ1	0.0821308	2.40748
SYNPO2L	0.173443	8.02345
AGAP5	-0.0191682	0.821615
SEC24C	-0.0126245	0.946707
FUT11	-0.113633	7.07784
CHCHD1	-0.131277	13.0984
NDST2	0.0127013	0.803877
CAMK2G	-0.0330677	2.00614
C10orf55	0.104673	2.95004
PLAU	-0.0239172	2.33629
VCL	-0.0368923	2.42428
AP3M1	0.0288823	2.02077
ADK	-0.0445204	3.24927
KAT6B	-0.126889	7.94209
DUSP13	0.346034	0.78849
SAMD8	-0.0109345	0.938796
VDAC2	-0.0180332	2.02912
COMTD1	-0.0517226	2.66789
ZNF503-AS1	0.193218	2.72044
ZNF503	-0.053046	3.57732
C10orf11	0.0554367	4.94389
KCNMA1	0.0163713	1.47855
DLG5	-0.144827	4.05488
POLR3A	-0.0624323	2.9959
ZMIZ1	0.00472989	0.435592
PPIF	-0.0351943	3.67675
ZCCHC24	-0.0156086	0.749684
EIF5AL1	0.0655824	4.01149
SFTPA2	0.0271648	0.148898
SFTPA1	-0.13436	0.623128
SFTPD	0.432008	2.12504
PLAC9	-0.197206	3.50795
ANXA11	0.0552769	5.80019
DYDC1	0.193395	5.33275
DYDC2	0.188638	2.80819
FAM213A	0.0375762	3.347
TSPAN14	0.0492375	5.26512
SH2D4B	0.201538	2.08881
GHITM	0.03492	3.85686
[truncated: 14,288 more rows]

## Sheet: F4A & S10A
Sample ID	Status (0 = Primary, 1 = Pre-PD1, 2 = Post-PD1)	Responder	MARCO
3542	0	1	2.35289
3749	0	0	0.327988
3948	1	1	1.93222
3952	1	0	2.77631
3981	0	0	2.66342
3986	1	0	1.94965
4048	0	1	0.0598633
4126	0	1	2.96076
4174	1	0	2.67576
4239	1	1	5.3953
4341	1	0	3.01249
4359	0	1	1.2785
4419	1	1	0.896444
4443	0	1	0.20467
4482	0	0	0.718883
4500	1	0	0.851077
4556	1	1	5.05943
4589	0	0	1.10872
4595	1	1	1.88356
4626	1	0	1.38507
4680	2	0	0.209762
4688	1	0	2.26981
4744	1	0	3.12717
4756	2	1	0.368002
4757	1	0	0.697242
4760	2	0	1.4175
4767	2	1	2.93399
4770	0	1	0.258983
4790	1	0	1.1379
4943	2	1	0.501567
4956	2	1	0.266121
4975	2	0	6.80437
5094	2	1	0.615888
5112	2	1	0.464955
5128	2	1	0.474686

## Sheet: F5B
Sample	MARCO	Macrophage-Microglial Score
BT_S1	MARCO+	0.321094
BT_S1	MARCO-	-0.0216558
BT_S2	MARCO+	0.226889
BT_S2	MARCO-	-0.24171
BT_S4	MARCO+	0.240557
BT_S4	MARCO-	0.0305269
BT_S6	MARCO+	0.273846
BT_S6	MARCO-	-0.24571
MGH101	MARCO+	0.325173
MGH101	MARCO-	-0.022157
MGH102	MARCO+	0.071356
MGH102	MARCO-	-0.0521286
MGH105	MARCO+	0.0886163
MGH105	MARCO-	0.0526027
MGH106	MARCO-	0.0443398
MGH110	MARCO+	0.461635
MGH110	MARCO-	0.641579
MGH113	MARCO+	0.218123
MGH113	MARCO-	0.0758327
MGH114	MARCO+	0.0154104
MGH114	MARCO-	0.0389821
MGH115	MARCO+	0.19095
MGH115	MARCO-	-0.0493731
MGH118	MARCO-	-0.197271
MGH122	MARCO+	0.353096
MGH122	MARCO-	0.14658
MGH124	MARCO+	0.117295
MGH124	MARCO-	0.03376
MGH125	MARCO+	-0.109975
MGH125	MARCO-	-0.0510597
MGH126	MARCO+	0.309703
MGH126	MARCO-	0.100939
MGH143	MARCO+	0.0651668
MGH143	MARCO-	0.0782619
MGH45	MARCO+	0.344627
MGH45	MARCO-	-0.129554
MGH57	MARCO-	-0.241911
PDC001	MARCO-	-0.122728
PJ016	MARCO-	-0.196248
PJ017	MARCO+	0.170756
PJ017	MARCO-	0.0781874
PJ018	MARCO-	-0.112621
PJ025	MARCO-	-0.15433
PJ032	MARCO+	-0.10451
PJ032	MARCO-	-0.0731595
PJ035	MARCO+	-0.0579126
PJ035	MARCO-	-0.117792
PJ048	MARCO-	-0.0314419
PJ052	MARCO-	-0.109854
PJ053	MARCO+	-0.0639076
PJ053	MARCO-	-0.0397323
PW016-703_All	MARCO+	0.0712233
PW016-703_All	MARCO-	-0.0313613
PW017-703_All	MARCO+	0.202326
PW017-703_All	MARCO-	-0.00725212
PW032-706All	MARCO+	-0.153494
PW032-706All	MARCO-	-0.0146512
PW032-710All	MARCO+	0.0197422
PW032-710All	MARCO-	-0.101882
PW035-710All	MARCO-	0.036726
PW039-705	MARCO+	0.119172
PW039-705	MARCO-	0.0487513
SF10282	MARCO-	-0.0245297
SF10345	MARCO+	-0.10367
SF10345	MARCO-	0.0773056
SF10360	MARCO+	0.362229
SF10360	MARCO-	0.142926
SF11232n	MARCO+	0.178091
SF11232n	MARCO-	0.142517
SF11247n	MARCO+	0.0572032
SF11247n	MARCO-	0.0365021

## Sheet: F5C
Sample	Tumor Chemoattractant Score	MARCO
BT_S1	-0.138464	0.0181377
BT_S2	0.0367861	0.0418822
BT_S4	-0.0996199	0.14888
BT_S6	0.104173	0.304615
MGH101	-0.0348143	0.0205894
MGH102	-0.114109	0.0298724
MGH105	0.0307527	0.109421
MGH106	0.00566398	0
MGH110	-0.0974668	0.0619211
MGH113	-0.171066	0.249063
MGH114	0.201451	0.0266097
MGH115	-0.033577	0.00562165
MGH118	-0.103272	0
MGH122	-0.0891456	0.0121855
MGH124	-0.130804	0.217456
MGH125	-0.0554996	0.00109921
MGH126	0.000578093	0.0318141
MGH143	-0.00555506	0.013446
MGH45	-0.0704093	0.00212243
MGH57	-0.138911	0
PDC001	-0.143053	0
PJ016	-0.126056	0
PJ017	0.285762	0.288614
PJ018	-0.0401058	0
PJ025	-0.0378144	0
PJ032	0.175286	0.0258226
PJ035	0.0109518	0.00590979
PJ048	-0.153807	0
PJ052	-0.0183552	0
PJ053	-0.109331	0.0859626
PW016-703_All	0.00290692	0.0349832
PW017-703_All	0.174931	0.0195855
PW032-706All	-0.0773377	0.0423996
PW032-710All	0.0257956	0.0231475
PW035-710All	-0.105509	0
PW039-705	-0.0272651	0.00793623
SF10282	-0.234104	0
SF10345	-0.07253	0.0229551
SF10360	0.222447	0.729318
SF11232n	0.170552	0.407425
SF11247n	0.118856	0.166154

## Sheet: S3B
	MARCO	CD163	TMEM119	CD14
Normalized Dispersion	1.31992	0.221394	0.370362	0.289214
p-value	0.0042264	0.477355	0.197156	0.338112

[truncated: 7 more sheets: S4, S7C, S8, S9, S10B, S12, S13]
